# Supplementary material for: Association of Genetic Polymorphisms with Complications of Implanted LVAD Devices in Patients with Congestive Heart Failure: A Kazakhstani Study
Source: J Pers Med. 2022 May 4;12(5):744. doi: 10.3390/jpm12050744 (PMC9143784; doi:10.3390/jpm12050744)
Supplement: Supplementary file 1 [file jpm-12-00744-s001.zip]

Archive with 1 entries (1 files):
- jpm-1657311-supplementary.xlsx
