# Supplementary material for: Association of Genetic Polymorphisms with Complications of Implanted LVAD Devices in Patients with Congestive Heart Failure: A Kazakhstani Study
Source: J Pers Med. 2022 May 4;12(5):744. doi: 10.3390/jpm12050744 (PMC9143784; doi:10.3390/jpm12050744)
Supplement: Supplementary file 1 [file jpm-12-00744-s001.zip › jpm-1657311-supplementary.xlsx]

## Sheet: S1
	Supplementary Table 1. Comparative analysis of biochemical parameters between HF patients with/without complications
#	Groups	Parameter	Before 14 days	p-Value	After 3-6 months	p-Value	After 12-18month	p-Value
1	Group 1	Fibrinogen, g/l	3.46 ± 0.77	0.156*	3.73 ± 0.88	0.857*	3.50 ± 1.03	0.565*
	Group 2		3.92 ± 1.13		3.79 ± 0.98		3.73 ± 0.95
2	Group 1	D - Dimer, mcg/ml	1.09 ± 1.64	0.09**	1.54 ± 1.02	0.466*	0.84 ± 0.67	0.27**
	Group 2		2.09 ± 2.02		2.43 ± 2.42		0.93 ± 0.36
3	Group 1	Hemoglobin, g/l	139.6 ± 18.2	0.445*	129.5 ± 16.2	0.096*	125.7 ± 20.0	0.549*
	Group 2		136.0 ± 22.7		120.6 ± 24.0		121.4 ± 27.3
4	Group 1	Hematocrit, %	41.1 ± 6.72	0.64**	38.2 ± 4.92	0.047*	37.5 ± 5.46	0.442*
	Group 2		40.8 ± 6.92		35.0 ± 6.67		36.0 ± 8.17
5	Group 1	Leukocytes, x10*9/l	6.48 ± 1.43	0.993*	7.19 ± 1.80	0.283*	6.76 ± 1.27	0.447*
	Group 2		6.48 ± 1.57		6.66 ± 1.46		7.26 ± 2.38
6	Group 1	Lymphocytes, %	27.5 ± 9.25	0.35**	26.2 ± 8.79	0.057*	22.0 ± 6.44	0.52**
	Group 2		25.5 ± 8.51		21.4 ± 8.31		24.8 ± 12.1
7	Group 1	Platelets, x10*9/l	243.3 ± 89.0	0.74**	236.5 ± 36.9	0.877*	226.7 ± 40.0	0.094*
	Group 2		253.1 ± 93.7		239.0 ± 61.9		263.9 ± 79.0
8	Group 1	Erythrocytes, x10*12/l	4.96 ± 0.60	0.945*	4.49 ± 0.67	0.539*	4.63 ± 0.52	0.174*
	Group 2		4.95 ± 0.84		4.36 ± 0.62		4.24 ± 0.97
9	Group 1	Total cholesterol, mg/dL	168.9 ± 52.5	0.301*	185.5 ± 50.6	0.70**	188.5 ± 84.1	1.00**
	Group 2		183.0 ± 45.5		207.7 ± 78.0		211.8 ± 124.4
10	Group 1	INR	1.21 ± 0.39	0.11**	2.27 ± 0.65	0.38**	2.29 ± 0.57	0.323*
	Group 2		1.38 ± 0.61		2.59 ± 0.86		2.55 ± 0.97
11	Group 1	Prothrombin time, sec	15.2 ± 4.04	0.14**	26.5 ± 8.49	0.82**	29.2 ± 13.1	0.92**
	Group 2		17.0 ± 6.44		27.1 ± 8.07		28.1 ± 9.36
12	Group 1	APTT, sec	39.0 ± 7.00	0.17**	54.0 ± 17.6	0.51**	52.4 ± 9.39	0.76**
	Group 2		42.0 ± 10.9		54.4 ± 12.2		53.3 ± 11.6
13	Group 1	LDH, U/l	271.5 ± 137.0	0.78**	273.5 ± 93.7	0.86**	306.0 ± 156.1	0.72**
	Group 2		281.6 ± 161.1		297.8 ± 134.4		307.1 ± 164.0
14	Group 1	AST, U/l	28.0 ± 21.4	0.12**	19.6 ± 5.50	0.05**	21.2 ± 8.08	0.85**
	Group 2		31.7 ± 21.1		31.6 ± 28.7		32.6 ± 49.5
15	Group 1	ALT, U/l	32.6 ± 27.1	0.76**	17.3 ± 9.12	0.27**	17.8 ± 11.3	0.73**
	Group 2		31.7 ± 22.6		30.3 ± 48.9		34.4 ± 78.8
16	Group 1	Total bilirubin, mg/dl	1.33 ± 1.56	0.73**	0.70 ± 0.51	0.05**	1.03 ± 1.51	0.86**
	Group 2		2.02 ± 3.68		1.43 ± 1.93		0.87 ± 0.73
17	Group 1	BUN, mg/dl	22.7 ± 12.8	0.84**	18.0 ± 11.2	0.58**	20.6 ± 9.26	0.76**
	Group 2		23.0 ± 12.6		18.9 ± 10.1		20.0 ± 11.6
18	Group 1	Creatinine, mg/dl	2.33 ± 11.1	0.73**	0.94 ± 0.27	0.825*	1.04 ± 0.25	0.65**
	Group 2		1.04 ± 0.53		0.97 ± 0.65		1.12 ± 0.50
19	Group 1	Uric acid, μmol/l	453.7 ± 123.6	0.721*	364.2 ± 85.9	0.76**	382.8 ± 52.6	0.787*
	Group 2		438.0 ± 140.9		335.7 ± 67.4		391.8 ± 65.2
20	Group 1	Sodium, mmol/l	137.0 ± 4.37	0.68**	137.5 ± 2.92	0.82**	138.3 ± 3.31	0.14**
	Group 2		137.5 ± 3.49		138.1 ± 3.78		139.4 ± 3.56
21	Group 1	Potassium, mmol/l	4.45 ± 0.52	0.33*	4.36 ± 0.53	0.41**	4.31 ± 0.39	0.62*
	Group 2		4.49 ± 0.50		4.52 ± 0.38		4.37 ± 0.38
22	Group 1	N-terminal proBNP, pg/ml	4704.0 ± 5051.5	0.68**	1313.1 ± 1372.0	0.21**	1232.7 ± 1323.4	0.26**
	Group 2		3917.8 ± 2536.9		1823.5 ± 1429.5		1675.7 ± 1687.5
23	Group 1	Albumin, g/dl	4.06 ± 0.44	0.41*	4.22 ± 0.36	0.62**	4.15 ± 0.37	0.38*
	Group 2		3.95 ± 0.36		4.25 ± 0.37		3.96 ± 0.72
24	Group 1	Total protein, g/dl	6.80 ± 1.10	0.41**	7.15 ± 0.72	0.35**	7.24 ± 0.64	0.91*
	Group 2		6.83 ± 1.53		7.33 ± 0.92		7.22 ± 0.63
25	Group 1	CRP,mg/dL	1.40 ± 2.32	0.46**	0.77 ± 0.99	0.70**	1.12 ± 1.87	0.07**
	Group 2		1.46 ± 2.11		1.42 ± 2.56		1.87 ± 2.36
26	Group 1	LVEF, %	22.0 ± 4.95	0.97*	26.9 ± 6.42	0.61*	26.8 ± 4.82	0.77*
	Group 2		22.0 ± 6.56		28.3 ± 6.30		27.9 ± 8.59
27	Group 1	LVEDV, mm	70.1 ± 9.03	0.82*	64.4 ± 6.69	0.27*	63.6 ± 9.97	0.54*
	Group 2		70.5 ± 6.15		61.3 ± 10.1		61.6 ± 8.74
28	Group 1	LVESV, mm	62.6 ± 8.26	0.31**	55.8 ± 9.71	0.64*	57.4 ± 8.22	0.35*
	Group 2		70.5 ± 33.2		54.1 ± 10.4		54.3 ± 10.0
	Continues variables are presented, mean ± SD. Student's t-test p - value is labeled with one asterisk (*); Mann-Whitney U test's p- value is labeled is labeled with double asterisks (**); The significant p value (p < 0.05) is labeled in bold; Group 1 - without complications; Group 2 - with complications; Abbreviations: HCT, Hematocrit; APTT, activated partial thromboplastin time; LDH, lactate deh…

## Sheet: S2
	Supplementary Table 2. Baseline demographic characteristics between HF patients with thrombosis and bleeding complications
	Characteristic	Group 2-1, N=11	Group 2-2, N=13	p-Value
1	Age (years)	53.5 ± 8.38	53.2 ± 11.6	0.94*
2	Gender
	Male	10 (90.9)	11 (84.6)	1.000
	Female	1 (9.1)	2 (15.4)
3	Ethnicity
	Asian	9 (81.8)	12 (92.3)	0.58
	Caucasian	2 (18.2)	1 (7.7)
4	Body weight (kg)	85.8 ± 16.3	73.7 ± 19.1	0.11*
5	Height (cm)	169.3 ± 5.71	168.6 ± 8.55	0.83*
6	BMI (kg/m)	29.8 ± 4.71	25.8 ± 5.88	0.03**
7	SBP	102.7 ± 9.05	105.2 ± 18.9	0.81**
8	DBP	73.6 ± 8.09	70.9 ± 10.5	0.74**
9	History of smoking
	Smokers	5 (45.5)	7 (53.8)	1.000
	Non-smokers	6 (54.5)	6 (46.2)
10	Diagnosis
	ICM	3 (27.3)	5 (38.5)	0.82
	DCM	8 (72.7)	7 (53.8)
	HCM	0	1 (7.7)
	VHD	0	0
11	INR
	Basic INR	1.35 ± 0.39	1.18 ± 0.26	0.12**
	Target INR	2.57 ± 0.39	2.37 ± 0.22	0.15**
12	Device strategy
	BTT	3 (27.3)	1 (7.7)	0.30
	DT	8 (72.7)	12 (92.3)
13	Device type
	HW	3 (27.3)	4 (30.8)	0.37
	HM2	7 (63.6)	5 (38.5)
	HM3	1 (9.1)	4 (30.8)
14	Warfarin dosage (mg/day) 1st month	3.13 ± 1.38	2.74 ± 1.56	0.46**
15	Duration of LVAD support till outcome, from 2011 untill 2016, n=15 (in months)	36.9 ± 20.8 (n=8)	22.9 ± 9.1 (n=7)	0.12*
16	Patients' reached outcome till 2017
	Survived	6 (54.5)	7 (53.8)	1.000
	Not-survived	5 (45.5)	6 (46.2)
17	Thrombosis
	Yes	11 (100)	2 (15.4)	0.0001
	No	0	11 (84.6)
18	Bleeding
	Yes	1 (9.1)	13 (100)	0.0001
	No	10 (90.9)	0
19	Infections
	Yes	6 (54.5)	9 (69.2)	0.68
	No	5 (45.5)	4 (30.8)
20	Stroke
	No Stroke	7 (63.6)	11 (84.6)	0.17
	Hemorrhagic stroke	1 (9.1)	2 (15.4)
	Ischemic stroke	3 (27.3)	0
21	Myocardial infarction
	Yes	2 (18.2)	6 (46.2)	0.21
	No	9 (81.8)	7 (53.8)
	Continues variables are presented, mean ± SD and categorical variables as n (%). Student's t-test p - value is labeled with one asterisk (*); Mann-Whitney U test's p- value is labeled with double asterisks (**); The significant p value (p < 0.05) is labeled in bold; Group 2-1, thrombosis; Group 2-2, bleeding; Abbreviations: BMI, body mass index; SBP, systolic blood pressure; DBP, diastolic blood …

## Sheet: S3
Supplementary Table 3. List of SNP characteristics
	Gene	SNP rs number	Gene name	Context Sequence [VIC/FAM]
1	VKORC1*1	rs8050894	vitamin K epoxide reductase complex subunit 1	CCACATCCCCACCCGCAGGACGCTC[G/C]GTGATGAGCAGCTAGCTGGCTGTCA
2	VKORC1*2	rs9934438		CCCCGACCTCCCATCCTAGTCCAAG[A/G]GTCGATGATCTCCTGGCACCGGGCA
3	VKORC1*3	rs9923231		GATTATAGGCGTGAGCCACCGCACC[C/T]GGCCAATGGTTGTTTTTCAGGTCTT
4	CYP2C9*2	rs1799853	cytochrome P450 family 2 subfamily C member 9	GATGGGGAAGAGGAGCATTGAGGAC[C/T]GTGTTCAAGAGGAAGCCCGCTGCCT
5	CYP2C9*3	rs1057910		TGTGGTGCACGAGGTCCAGAGATAC[C/A]TTGACCTTCTCCCCACCAGCCTGCC
6	CYP2C9*5	rs28371686		TGCACGAGGTCCAGAGATACATTGA[C/G]CTTCTCCCCACCAGCCTGCCCCATG
7	CYP2C19*2	rs4244285	cytochrome P450 family 2 subfamily C member 19	TTCCCACTATCATTGATTATTTCCC[A/G]GGAACCCATAACAAATTACTTAAAA
8	CYP2C19*3	rs4986893		ACATCAGGATTGTAAGCACCCCCTG[A/G]ATCCAGGTAAGGCCAAGTTTTTTGC
9	ITGB3	rs5918	integrin subunit beta 3	GCTCCTGTCTTACAGGCCCTGCCTC[C/T]GGGCTCACCTCGCTGTGACCTGAAG
10	GGCX	rs11676382	gamma-glutamyl carboxylase	CTCTCCCCAGGGGAAAGTTACCAAG[C/G]TTGCCAACATATGATGGCAATGACA
11	CYP4F2	rs2108622	cytochrome P450 family 4 subfamily F member 2	CCCCGCACCTCAGGGTCCGGCCACA[C/T]AGCTGGGTTGTGATGGGTTCCGAAA
12	UGT1A6	rs2070959	UDP glucuronosyltransferase family 1 member A9	GGGTTTTCCGTGTTCCCTGGAGCAT[A/G]CATTCAGCAGAAGCCCAGACCCTGT
13	ACSM2A	rs1133607	acyl-CoA synthetase medium-chain family member 2A	GTGAAGGCATTTGTGGTCCTGGCCT[T/C]GCAGTTCCTGTCCCATGACCCAGAA
14	PTGS1	rs3842787	prostaglandin-endoperoxide synthase 1	TTCTTGCTGTTCCTGCTCCTGCTCC[C/T]GCCGCTCCCCGTCCTGCTCGCGGAC
15	F5	rs6025	coagulation factor V	TCAAGGACAAAATACCTGTATTCCT[C/T]GCCTGTCCAGGGATCTGCTCTTACA
16	F13A1	rs5985	coagulation factor XIII A chain	TGCAGGTTGACGCCCCGGGGCACCA[A/C]GCCCTGAAGCTCCACTGTGGGCAGG
17	F2	rs1799963	coagulation factor II, thrombin	GTTCCCAATAAAAGTGACTCTCAGC[A/G]AGCCTCAATGCTCCCAGTGCTATTC
18	F7	rs6046	coagulation factor VII	GGAGGCCCACATGCCACCCACTACC[A/G]GGGCACGTGGTACCTGACGGGCATC
19	FGB	rs1800790	fibrinogen beta chain	ATATAACATTACTATTGATTTTAAT[A/G]GCCCCTTTTGAAATAGAATTATGTC
20	MTHFR*1	rs1801133	methylenetetrahydrofolate reductase (NAD(P)H)	GAAAAGCTGCGTGATGATGAAATCG[G/A]CTCCCGCAGACACCTTCTCCTTCAA
21	MTHFR*2	rs1801131		AAGAACGAAGACTTCAAAGACACTT[G/T]CTTCACTGGTCAGCTCCTCCCCCCA

## Sheet: S4
	Supplementary Table 4. Comparative analysis of biochemical parameters between HF patients without complications, with thrombosis and bleeding complications
#	Study groups	Parameters	Before 14 days	p-Value	After 3-6 months	p-Value	After 12-18month	p-Value
1	Group 1	Fibrinogen, g/l	3.46 ± 0.77		3.73 ± 0.88		3.50 ± 1.03
	Group 2-1		3.38 ± 0.34	0.81*	3.88 ± 0.81	0.72*	3.79 ± 0.73	0.42**
	Group 2-2		4.28 ± 1.33	0.11*	3.68 ± 1.28	0.79**	3.65 ± 1.25	0.79*
2	Group 1	D - Dimer, mcg/ml	1.09 ± 1.64		1.54 ± 1.02		0.84 ± 0.67
	Group 2-1		N/A	0.49**	1.83 ± 1.88	0.86**	1.01 ± 0.33	0.21**
	Group 2-2		2.50 ± 2.26	0.12**	2.83 ± 3.05	0.89**	0.83 ± 0.44	0.69**
3	Group 1	Hemoglobin, g/l	139.6 ± 18.2		129.5 ± 16.2		125.7 ± 20.0
	Group 2-1		145.8 ± 21.7	0.32*	129.0 ± 15.3	0.93*	125.1 ± 18.4	0.95*
	Group 2-2		128.5 ± 21.2	0.052*	111.1 ± 29.2	0.04**	117.6 ± 35.0	0.55*
4	Group 1	Hematocrit, %	41.1 ± 6.72		38.2 ± 4.92		37.5 ± 5.46
	Group 2-1		43.1 ± 6.95	0.39*	37.0 ± 3.67	0.51*	36.3 ± 6.14	0.58*
	Group 2-2		39.0 ± 6.61	0.30*	32.8 ± 8.70	0.016*	35.6 ± 10.3	0.63*
5	Group 1	Leukocytes, x10*9/l	6.48 ± 1.43		7.19 ± 1.80		6.76 ± 1.27
	Group 2-1		6.23 ± 1.57	0.61*	7,10±1,25	0.88*	6,26±1,63	0.36*
	Group 2-2		6.67 ± 1.61	0.67*	6.18 ± 1.60	0.14*	8.25 ± 2.68	0.17*
6	Group 1	Lymphocytes, %	27.5 ± 9.25		26.2 ± 8.79		22.0 ± 6.44
	Group 2-1		31.0 ± 8.78	0.19**	18.4 ± 6.34	0.015*	29.8 ± 11.3	0.03**
	Group 2-2		21.8 ± 6.28	0.02**	24.8 ± 9.35	0.68*	19.9 ± 11.3	0.27**
7	Group 1	Platelets, x10*9/l	243.3 ± 89.0		236.5 ± 36.9		226.7 ± 40.0
	Group 2-1		258.1 ± 119.0	0.83**	240.9 ± 65.3	0.78*	246.8 ± 57.2	0.38*
	Group 2-2		249.2 ± 73.6	0.52**	236.9 ± 62.1	0.99*	281.0 ± 97.1	0.16*
8	Group 1	Erythrocytes, x10*12/l	4.96 ± 0.60		4.50 ± 0.67		4.63 ± 0.52
	Group 2-1		5.10 ± 0.66	0.52*	4.44 ± 0.45	0.84*	4.23 ± 0.75	0.10*
	Group 2-2		4.83 ± 0.98	0.66*	4.28 ± 0.80	0.47*	4.24 ± 1.29	0.50*
9	Group 1	Total cholesterol, mg/dL	168.9 ± 52.5		185.5 ± 50.6		188.5 ± 84.1
	Group 2-1		157.1 ± 25.1	0.32*	176.2 ± 25.0	0.64*	175.4 ± 14.9	0.71*
	Group 2-2		199.5 ± 48.6	0.07*	244.4 ± 104.0	0.27**	255.5 ± 184.5	0.73**
10	Group 1	INR	1.21 ± 0.39		2.27 ± 0.65		2.29 ± 0.57
	Group 2-1		1.35 ± 0.41	0.10**	2.81 ± 1.05	0.17*	2.59 ± 1.12	0.47*
	Group 2-2		1.40 ± 0.74	0.41**	2.34 ± 0.53	0.90**	2.51 ± 0.89	0.38*
11	Group 1	Prothrombin time, sec	15.2 ± 4.04		26.5 ± 8.49		29.2 ± 13.1
	Group 2-1		16.8 ± 3.88	0.08**	29.5 ± 8.95	0.48**	27.5 ± 9.01	0.71**
	Group 2-2		17.1 ± 8.05	0.58**	24.5 ± 6.48	0.69**	28.7 ± 10.3	0.83**
12	Group 1	APTT, sec	39.0 ± 7.00		54.0 ± 17.6		52.4 ± 9.39
	Group 2-1		41.8 ± 5.94	0.12**	55.8 ± 12.0	0.53**	48.3 ± 8.40	0.12**
	Group 2-2		42.2 ± 13.8	0.57**	52.9 ± 13.2	0.71**	57.6 ± 12.8	0.22*
13	Group 1	LDH, U/l	271.5 ± 137.0		273.5 ± 93.7		306.0 ± 156.1
	Group 2-1		N/A		335.4 ± 133.3	0.24**	194.6 ± 42.7	0.02**
	Group 2-2		254.0 ± 171.9	0.38**	260.2 ± 139.0	0.78*	377.4 ± 174.2	0.19**
14	Group 1	AST, U/l	27.9 ± 21.4		19.6 ± 5.50		21.2 ± 8.08
	Group 2-1		29.5 ± 10.6	0.11**	26.9 ± 19.0	0.42**	22.2 ± 8.44	0.77*
	Group 2-2		33.3 ± 27.0	0.43**	36.9 ± 37.5	0.02**	43.0 ± 70.3	0.63**
15	Group 1	ALT, U/l	32.6 ± 27.1		17.3 ± 9.12		17.8 ± 11.3
	Group 2-1		28.5 ± 11.5	0.67**	16.6 ± 7.35	0.99**	15.7 ± 3.10	0.42**
	Group 2-2		34.2 ± 28.7	0.95**	45.8 ± 69.9	0.08**	53.1 ± 111.7	0.78**
16	Group 1	Total bilirubin, mg/dl	1.33 ± 1.56		0.70 ± 0.51		1.03 ± 1.51
	Group 2-1		1.03 ± 0.73	0.74**	1.26 ± 0.58	0.01**	0.76 ± 0.80	0.55**
	Group 2-2		3.00 ± 5.09	0.40**	1.59 ± 2.76	0.77**	0.96 ± 0.71	0.42**
17	Group 1	BUN, mg/dl	22.7 ± 12.8		18.0 ± 11.2		20.6 ± 9.26
	Group 2-1		19.8 ± 12.8	0.44**	20.7 ± 7.94	0.19**	21.4 ± 10.1	0.66**
	Group 2-2		25.7 ± 12.4	0.32**	16.8 ± 12.3	0.59**	17.8 ± 14.7	0.25**
18	Group 1	Creatinine, mg/dl	2.33 ± 11.1		0.94 ± 0.27		1.04 ± 0.25
	Group 2-1		0.85 ± 0.44	0.35**	0.81 ± 0.47	0.46*	1.08 ± 0.66	0.52**
	Group 2-2		1.20 ± 0.56	0.72**	1.15 ± 0.80	0.47*	1.17 ± 0.31	0.18**
19	Group 1	Uric acid, μmol/l	453.7 ± 123.6		364.2 ± 85.9		382.8 ± 52.6
	Group 2-1		490.8 ± 165.5	0.72**	N/A	0.12**	352.0 ± 82.0	0.43**
	Group 2-2		402.8 ± 124.9	0.35*	374.5 ± 6.36	0.49**	418.3 ± 50.0	0.61**
20	Group 1	Sodium, mmol/l	137.0 ± 4.37		137.5 ± 2.92		138.3 ± 3.31
	Group 2-1		137.6 ± 3.62	0.76**	138.1 ± 1.76	0.90**	139.6 ± 2.67	0.29*
	Group 2-2		137.5 ± 3.55	0.75**	138.0 ± 5.40	0.83**	139.3 ± 4.46	0.49*
21	Group 1	Potassium, mmol/l	4.45 ± 0.52		4.36 ± 0.53		4.31 ± 0.39
	Group 2-1		4.68 ± 0.44	0.10**	4.49 ± 0.38	0.64**	4.30 ± 0.33	0.94*
	Group 2-2		4.34 ± 0.50	0.47*	4.57 ± 0.41	0.43**	4.44 ± 0.43	0.41*
22	Group 1	N-terminal proBNP, pg/ml	4704.0 ± 5051.6		1313.1 ± 1372.0		1232.7 ± 1323.4
	Group 2-1		3158.4 ± 2488.1	0.74**	1466.8 ± 1231.1	0.53**	1022.2 ± 505.2	1.00**
	Group 2-2		4360.8 ± 2563.9	0.43**	2299.1 ± 1648.1	0.18**	2329.2 ± 2207.0	0.08**
23	Group 1	Albumin, g/dl	4.06 ± 0.44		4.22 ± 0.36		4.15 ± 0.37
	Group 2-1		4.17 ± 0.41	0.66**	4.12 ± 0.20	0.37**	3.76 ± 1.16	0.92**
	Group 2-2		3.86 ± 0.32	0.22*	4.36 ± 0.46	0.93**	4.11 ± 0.29	0.77**
24	Group 1	Total protein, g/dl	6.80 ± 1.10		7.15 ± 0.72		7.24 ± 0.64
	Group 2-1		7.15 ± 0.73	0.31**	7.57 ± 0.54	0.14**	7.09 ± 0.66	0.58*
	Group 2-2		6.57 ± 1.97	0.80**	7.10 ± 1.17	0.95**	7.34 ± 0.62	0.72*
25	Group 1	CRP,mg/dL	1.40 ± 2.32		0.77 ± 0.99		1.12 ± 1.87
	Group 2-1		1.45 ± 1.81	0.93**	2.55 ± 3.93	0.70**	2.18 ± 2.97	0.11**
	Group 2-2		1.46 ± 2.24	0.39**	0.57 ± 0.77	0.39**	1.35 ± 1.05	0.32**
26	Group 1	LVEF, %	21.9 ± 4.95		26.9 ± 6.42		26.8 ± 4.82
	Group 2-1		21.9 ± 5.73	0.98*	27.3 ± 4.37	0.87*	27.5 ± 6.25	0.95**
	Group 2-2		22.1 ± 7.49	0.94*	31.0 ± 12.7	0.61**	28.3 ± 12.7	0.58**
27	Group 1	LVEDV, mm	70.1 ± 9.03		64.4 ± 6.69		63.6 ± 9.97
	Group 2-1		70.8 ± 5.90	0.80*	58.9 ± 6.32	0.10*	60.9 ± 8.15	0.52*
	Group 2-2		70.3 ± 6.56	0.93*	63.7 ± 13.3	0.87*	62.3 ± 9.89	0.74**
28	Group 1	LVESV, mm	62.6 ± 8.26		55.8 ± 9.71		57.4 ± 8.22
	Group 2-1		63.1 ± 8.56	0.85*	53.8 ± 8.87	0.67*	54.8 ± 11.3	0.54*
	Group 2-2		76.2 ± 43.4	0.24**	54.4 ± 12.8	0.78*	53.8 ± 9.68	0.38*
	Continues variables are presented, mean ± SD. Student's t-test p - value is labeled with one asterisk (*); Mann-Whitney U test's p- value is labeled with double asterisks (**); The significant p value (p < 0.05) is labeled in bold; N/A, Not available. Group 1, without complications; Group 2-1, thrombosis; Group 2-2, bleeding; APTT, activated partial thromboplastin time; LDH, lactate dehydrogenase…

## Sheet: S5
	Supplementary Table 5. The distributions of allelic and genotype frequencies of 21 SNPs between Control group and HF patients
									Allele frequency in different populations
Supplementary Table 5.The distributions of allelic and genotype frequencies of 21 SNPs between Control group and HF patients.
	Gene	SNP rs number	Genotype	Control group, No. (%)	Allele frequency in population control group	HF patients, No. (%)	Allele frequency in HF patients	P value	European	African	African American	Asian	East Asian
1	VKORC1*1	rs8050894	CC	17 (17.9)	C : G = 0.39 : 0.61	55 (56.1)	C : G = 0.68 : 0.32	0.0001*	C : G = 0.63 : 0.38	C : G = 0.90 : 0.10	C : G = 0.91 : 0.09	C : G = 0.15 : 0.85	C : G = 0.08 : 0.92
			CG	41 (43.2)		24 (24.5)
			GG	37 (38.9)		19 (19.4)
			C	75		134
			G	115		62
2	VKORC1*2	rs9934438	GG	17 (17.9)	G : A = 0.4 : 0.6	14 (14.3)	G : A = 0.38 : 0.62	0.807	G : A = 0.60 : 0.40	G : A = 0.90 : 0.10	G : A = 0.90 : 0.10	G : A = 0.12 : 0.88	G : A = 0.09 : 0.91
			GA	42 (44.2)		46 (46.9)
			AA	36 (37.9)		38 (38.8)
			G	76		74
			A	114		122
3	VKORC1*3	rs9923231	CC	17 (17.9)	C : T = 0.4 : 0.6	14 (14.3)	C : T= 0.39 : 0.61	0.718	C : T = 0.61 : 0.39	C : T = 0.89 : 0.11	C : T= 0.89 : 0.11	C : T= 0.12 : 0.88	C : T= 0.10 : 0.90
			СT	42 (44.2)		48 (49.0)
			TT	36 (37.9)		36 (36.7)
			C	76		76
			T	114		120
4	CYP2C9*2	rs1799853	CC	88 (92.6)	C : T = 0.96 : 0.04	91 (92.9)	C : T = 0.96 : 0.04	1	C : T = 0.88 :0.12	C : T = 0.97 : 0.03	C : T = 0.96 : 0.04	C : T = 0.99 : 0.001	C : T = 0.99 : 0.0005
			CT	7 (7.4)		7 (7.1)
			TT	0		0
			C	183		189
			T	7		7
5	CYP2C9*3	rs1057910	AA	82 (86.3)	A : C = 0.93 : 0.07	91 (92.9)	A : C = 0.96 : 0.04	0.161	A : C = 0.93 : 0.07	A : C = 0.99 : 0.01	A : C = 099 : 0.01	A : C = 0.95 : 0.05	A : C = 0.96 : 0.04
			AC	13 (13.7)		7 (7.1)
			CC	0		0
			A	177		189
			C	13		7
6	CYP2C9*5	rs28371686	CC	95 (100)	C : G = 1.000 : 0.000	98 (100)	C : G = 1.000 : 0.000	N/A	C : G = 0.99 : 0.001	C : G = 0.99 : 0.01	C : G = 0.99 : 0.01	C : G = 1.000 : 0.000	C : G = 1.000 : 0.000
			CG	0		0
			GG	0		0
			C	190		196
			G	0		0
7	CYP2C19*2	rs4244285	GG	68 (71.6)	G : A = 0.85 : 0.15	71 (72.4)	G : A = 0.85 : 0.15	1	G : A = 0.85 : 0.15	G : A = 0.83 : 0.17	G : A = 0.83 : 0.17	G : A = 0.71 : 0.29	G : A = 0.71 : 0.28
			GA	25 (26.3)		25 (25.5)
			AA	2 (2.1)		2 (2.0)
			G	161		167
			A	29		29
8	CYP2C19*3	rs4986893	GG	93 (97.9)	G : A = 0.99 : 0.01	93 (94.9)	G : A = 0.97 : 0.03	0.445	G : A = 0.99 : 0.01	G : A = 0.99 : 0.01	G : A = 0.99 : 0.01	G : A = 0.92 : 0.08	G : A = 0.92 : 0.08
			GA	2 (2.1)		5 (5.1)
			AA	0		0
			G	188		191
			A	2		5
9	ITGB3	rs5918	TT	71 (74.7)	T : C = 0.87 : 0.13	48 (49.0)	T : C = 0.66 : 0.34	0.0001*	T : C = 0.84 : 0.16	T : C =0.89 : 0.11	T : C = 0.88 : 0.12	T : C = 0.99 : 0.01	T : C = 0.99 : 0.01
			TC	23 (24.2)		34 (34.7)
			CC	1 (1.1)		16 (16.3)
			T	165		130
			C	25		66
10	GGCX	rs11676382	CC	87 (91.6)	C : G = 0.96 : 0.04	94 (95.9)	C : G = 0.97 : 0.03	0.130	C : G = 0.92 : 0.08	C : G = 0.98 : 0.02	C : G = 0.98 : 0.02	C : G = 1.000 : 0.000	C : G = 1.000 : 0.000
			CG	8 (8.4)		3 (3.1)
			GG	0		1 (1.0)
			C	182		191
			G	8		5
11	CYP4F2	rs2108622	CC	50 (52.6)	C : T = 0.73 : 0.27	60 (61.2)	C : T = 0.77 : 0.23	0.403	C : T = 0.71 : 0.29	C : T = 0.91 : 0.09	C : T = 0.91 : 0.09	C : T = 0.73 : 0.27	C : T = 0.73 : 0.27
			CT	38 (40.0)		30 (30.6)
			TT	7 (7.4)		8 (8.2)
			C	138		150
			T	52		46
12	UGT1A6	rs2070959	AA	43 (45.3)	A : G = 0.66 : 0.34	40 (40.8)	A : G = 0.65 : 0.35	0.537	A : G = 0.67 : 0.33	A : G = 0.75 : 0.25	A : G = 0.75 : 0.25	A : G = 0.79 : 0.21	A : G = 0.78 : 0.22
			AG	39 (41.1)		48 (49.0)
			GG	13 (13.7)		10 (10.2)
			A	125		128
			G	65		68
13	ACSM2A	rs1133607	CC	72 (75.8)	C : T = 0.87 : 0.13	59 (60.2)	C : T = 0.78 : 0.22	0.066	C : T = 0.90 : 0.10	C : T = 0.87 : 0.13	C : T = 0.87 : 0.13	C : T = 0.81 : 0.19	C : T = 0.82 : 0.18
			CT	21 (22.1)		35 (35.7)
			TT	2 (2.1)		4 (4.1)
			C	165		153
			T	25		43
14	PTGS1	rs3842787	CC	88 (92.6)	C : T = 0.96 : 0.04	95 (96.9)	C : T = 0.99 : 0.01	0.208	C : T = 0.93 : 0.07	C : T = 0.87 : 0.13	C : T = 0.87 : 0.13	C : T = 1.000 : 0.000	C : T = 1.000 : 0.000
			CT	7 (7.4)		3 (3.1)
			TT	0		0
			C	183		194
			T	7		2
15	F5	rs6025	CC	94 (98.9)	C : T = 0.99 : 0.01	97 (99.0)	C : T = 0.99 : 0.01	1.000	C : T = 0.97 : 0.03	C : T = 0.99 : 0.01	C : T = 0.99 : 0.01	C : T = 1.000 : 0.000	C : T = 1.000 : 0.000
			CT	1 (1.1)		1 (1.0)
			TT	0		0
			C	189		195
			T	1		1
16	F13A1	rs5985	CC	64 (67.4)	C : A = 0.82 : 0.18	72 (73.5)	C : A = 0.86 : 0.14	0.509	C : A = 0.76 : 0.24	C : A = 0.85 : 0.15	C : A = 0.85 : 0.15	C : A = 0.99 : 0.001	C : A = 0.99 : 0.01
			CA	27 (28.4)		24 (24.5)
			AA	4 (4.2)		2 (2.0)
			C	155		168
			A	35		28
17	F2	rs1799963	GG	95 (100)	G : A = 1.000 : 0.000	98 (100)	G ; A = 1.000 : 0.000	N/A	G : A = 0.99 : 0.01	G : A = 0.997 : 0.002	G : A = 0.997 : 0.002	G : A = 1.000 : 0.000	G : A = 1.000 : 0.000
			GA	0		0
			AA	0		0
			G	190		196
			A	0		0
18	F7	rs6046	GG	70 (73.7)	G : A = 0.87 : 0.13	75 (76.5)	G : A = 0.87 : 0.13	0.202	G : A = 0.88 : 0.12	G : A = 0.87 : 0.13	G : A = 0.87 : 0.13	G : A = 0.95 : 0.05	G : A = 0.95 : 0.05
			GA	25 (26.3)		20 (20.4)
			AA	0		3 (3.1)
			G	165		170
			A	25		26
19	FGB	rs1800790	GG	70 (73.7)	G : A = 0.86 : 0.14	65 (66.3)	G : A = 0.82 : 0.18	0.555	G : A = 0.78 : 0.22	G : A = 0.95 : 0.05	G : A = 0.94 : 0.06	G : A = 0.71 : 0.29	G : A = 0.71 : 0.29
			GA	23 (24.2)		30 (30.6)
			AA	2 (2.1)		3 (3.1)
			G	163		160
			A	27		36
20	MTHFR*1	rs1801133	GG	44 (46.3)	G : A = 0.67 : 0.33	47 (48.0)	G : A = 0.69 : 0.31	0.897	G : A = 0.65 : 0.35	G : A = 0.88 : 0.12	G : A = 0.88 : 0.12	G : A = 0.66 : 0.34	G : A = 0.61 : 0.39
			GA	39 (41.1)		41 (41.8)
			AA	12 (12.6)		10 (10.2)
			G	127		135
			A	63		61
21	MTHFR*2	rs1801131	TT	38 (40.0)	T : G = 0.66 : 0.34	54 (55.1)	T : G = 0.74 : 0.26	0.109	T : G = 0.69 : 0.31	T : G = 0.83 : 0.17	T : G = 0.83 : 0.17	T : G = 0.75 : 0.25	T : G = 0.79 : 0.21
			TG	50 (52.6)		38 (38.8)
			GG	7 (7.4)		6 (6.1)
			T	126		146
			G	64		50
	Control group; HF patients, heart failure patients; p value of Hardy-Weinberg equilibrium test; The p value (p<0.05) numbers with statistical significance are labeled with asterisk (*) in bold. Allele frequency in different populations given from https://www.ncbi.nlm.nih.gov/

## Sheet: S6
Supplementary Table 6. Association analysis of SNP genotypes with complications development in HF groups (adjusted for age, BMI and gender)
Gene, SNP	Model	Genotype				Group 1, No. (%)	Group 2, No. (%)	OR (95% CI)	p-Value	AIC	BIC
VKORC1 rs8050894	Codominant	C/C				41 (55.4)	14 (58.3)	1.00	0.93	118.9	134.4
		G/C				18 (24.3)	6 (25.0)	1.15 (0.36-3.61)
		G/G				15 (20.3)	4 (16.7)	0.86 (0.23-3.21)
	Dominant	C/C				41 (55.4)	14 (58.3)	1.00	0.98	117.1	130
		G/C-G/G				33 (44.6)	10 (41.7)	1.01 (0.38-2.73)
	Recessive	C/C-G/C				59 (79.7)	20 (83.3)	1.00	0.75	117	129.9
		G/G				15 (20.3)	4 (16.7)	0.82 (0.23-2.88)
	Overdominant	C/C-G/G				56 (75.7)	18 (75)	1.00	0.75	117	129.9
		G/C				18 (24.3)	6 (25.0)	1.19 (0.40-3.56)
	Log-additive	---				---	---	0.96 (0.51-1.79)	0.89	117.1	130
VKORC1 rs9934438	Codominant	A/A				31 (41.9)	7 (29.2)	1.00	0.0015	106.1	121.6
		G/A				29 (39.2)	17 (70.8)	2.69 (0.95-7.63)
		G/G				14 (18.9)	0 (0)	0.00 (0.00-NA)
	Dominant	A/A				31 (41.9)	7 (29.2)	1.00	0.27	115.9	128.8
		G/A-G/G				43 (58.1)	17 (70.8)	1.73 (0.64-4.74)
	Recessive	A/A-G/A				60 (81.1)	24 (100)	1.00	0.0023	107.8	120.7
		G/G				14 (18.9)	0 (0)	0.00 (0.00-NA)
	Overdominant	A/A-G/G				45 (60.8)	7 (29.2)	1.00	0.0057*	109.4	122.4
		G/A				29 (39.2)	17 (70.8)	3.96 (1.42-11.02)
	Log-additive	---				---	---	0.85 (0.43-1.70)	0.65	116.9	129.8
VKORC1 rs9923231	Codominant	T/T				29 (39.2)	7 (29.2)	1.00	0.0024*	107	122.5
		C/T				31 (41.9)	17 (70.8)	2.36 (0.83-6.70)
		C/C				14 (18.9)	0 (0)	0.00 (0.00-NA)
	Dominant	T/T				29 (39.2)	7 (29.2)	1.00	0.38	116.3	129.2
		C/T-C/C				45 (60.8)	17 (70.8)	1.56 (0.57-4.27)
	Recessive	T/T-C/T				60 (81.1)	24 (100)	1.00	0.0023	107.8	120.7
		C/C				14 (18.9)	0 (0)	0.00 (0.00-NA)
	Overdominant	T/T-C/C				43 (58.1)	7 (29.2)	1.00	0.011*	110.6	123.5
		C/T				31 (41.9)	17 (70.8)	3.55 (1.28-9.86)
	Log-additive	---				---	---	0.80 (0.40-1.62)	0.54	116.7	129.6
CYP2C9 rs1799853	---	C/C				70 (94.6)	21 (87.5)	1.00	0.3	116	128.9
		C/T				4 (5.4)	3 (12.5)	2.44 (0.47-12.60)
CYP2C9 rs1057910	---	A/A				68 (91.9)	23 (95.8)	1.00	0.56	116.7	129.7
		A/C				6 (8.1)	1 (4.2)	0.54 (0.06-4.83)
CYP2C19 rs4244285	Codominant	G/G				52 (70.3)	19 (79.2)	1.00	0.42	117.3	132.8
		G/A				20 (27.0)	5 (20.8)	0.65 (0.21-2.01)
		A/A				2 (2.7)	0 (0)	0.00 (0.00-NA)
	Dominant	G/G				52 (70.3)	19 (79.2)	1.00	0.34	116.2	129.1
		G/A-A/A				22 (29.7)	5 (20.8)	0.59 (0.19-1.82)
	Recessive	G/G-G/A				72 (97.3)	24 (100)	1.00	0.28	115.9	128.8
		A/A				2 (2.7)	0 (0)	0.00 (0.00-NA)
	Overdominant	G/G-A/A				54 (73.0)	19 (79.2)	1.00	0.49	116.6	129.5
		G/A				20 (27.0)	5 (20.8)	0.68 (0.22-2.09)
	Log-additive	---				---	---	0.57 (0.20-1.63)	0.27	115.9	128.8
CYP2C19 rs4986893	---	G/G				70 (94.6)	23 (95.8)	1.00	0.88	117.1	130
		G/A				4 (5.4)	1 (4.2)	0.85 (0.09-8.08)
ITGB3 rs5918	Codominant	T/T				42 (56.8)	6 (25.0)	1.00	0.0056*	108.7	124.2
		T/C				19 (25.7)	15 (62.5)	5.37 (1.79-16.16)
		C/C				13 (17.6)	3 (12.5)	1.47 (0.31-7.05)
	Dominant	T/T				42 (56.8)	6 (25.0)	1.00	0.0079*	110	123
		T/C-C/C				32 (43.2)	18 (75.0)	3.83 (1.35-10.89)
	Recessive	T/T-T/C				61 (82.4)	21 (87.5)	1.00	0.49	116.6	129.5
		C/C				13 (17.6)	3 (12.5)	0.62 (0.15-2.53)
	Overdominant	T/T-C/C				55 (74.3)	9 (37.5)	1.00	0.0014*	106.9	119.9
		T/C				19 (25.7)	15 (62.5)	4.83 (1.79-13.06)
	Log-additive	---				---	---	1.59 (0.84-2.99)	0.15	115	128
GGCX rs11676382	Codominant	C/C				70 (94.6)	24 (100)	1.00	0.063	113.5	129.1
		C/G				3 (4.0)	0 (0)	0.00 (0.00-NA)
		G/G				1 (1.4)	0 (0)	0.00 (0.00-NA)
	Dominant	C/C				70 (94.6)	24 (100)	1.00	0.019	111.5	124.5
		C/G-G/G				4 (5.4)	0 (0)	0.00 (0.00-NA)
	Recessive	C/C-C/G				73 (98.7)	24 (100)	1.00	0.48	116.6	129.5
		G/G				1 (1.4)	0 (0)	0.00 (0.00-NA)
	Overdominant	C/C-G/G				71 (96.0)	24 (100)	1.00	0.024	112	124.9
		C/G				3 (4.0)	0 (0)	0.00 (0.00-NA)
	Log-additive	---				---	---	0.00 (0.00-NA)	0.019	111.5	124.5
CYP4F2 rs2108622	Codominant	C/C				47 (63.5)	13 (54.2)	1.00	0.67	118.3	133.8
		C/T				22 (29.7)	8 (33.3)	1.32 (0.47-3.74)
		T/T				5 (6.8)	3 (12.5)	1.98 (0.40-9.75)
	Dominant	C/C				47 (63.5)	13 (54.2)	1.00	0.45	116.5	129.4
		C/T-T/T				27 (36.5)	11 (45.8)	1.45 (0.56-3.76)
	Recessive	C/C-C/T				69 (93.2)	21 (87.5)	1.00	0.47	116.6	129.5
		T/T				5 (6.8)	3 (12.5)	1.80 (0.38-8.54)
	Overdominant	C/C-T/T				52 (70.3)	16 (66.7)	1.00	0.72	117	129.9
		C/T				22 (29.7)	8 (33.3)	1.20 (0.44-3.32)
	Log-additive	---				---	---	1.38 (0.68-2.77)	0.38	116.3	129.2
UGT1A6 rs2070959	Codominant	A/A				28 (37.8)	12 (50.0)	1.00	0.03	112.1	127.6
		A/G				41 (55.4)	7 (29.2)	0.40 (0.13-1.17)
		G/G				5 (6.8)	5 (20.8)	2.67 (0.59-12.07)
	Dominant	A/A				28 (37.8)	12 (50.0)	1.00	0.29	116	128.9
		A/G-G/G				46 (62.2)	12 (50.0)	0.60 (0.23-1.56)
	Recessive	A/A-A/G				69 (93.2)	19 (79.2)	1.00	0.044*	113	125.9
		G/G				5 (6.8)	5 (20.8)	4.40 (1.06-18.20)
	Overdominant	A/A-G/G				33 (44.6)	17 (70.8)	1.00	0.02*	111.7	124.6
		A/G				41 (55.4)	7 (29.2)	0.32 (0.11-0.87)
	Log-additive	---				---	---	1.08 (0.51-2.29)	0.84	117	130
ACSM2A rs1133607	Codominant	C/C				44 (59.5)	15 (62.5)	1.00	0.91	118.9	134.4
		C/T				27 (36.5)	8 (33.3)	0.81 (0.30-2.22)
		T/T				3 (4.0)	1 (4.2)	1.08 (0.10-11.25)
	Dominant	C/C				44 (59.5)	15 (62.5)	1.00	0.72	117	129.9
		C/T-T/T				30 (40.5)	9 (37.5)	0.84 (0.32-2.20)
	Recessive	C/C-C/T				71 (96.0)	23 (95.8)	1.00	0.9	117.1	130
		T/T				3 (4.0)	1 (4.2)	1.15 (0.11-11.79)
	Overdominant	C/C-T/T				47 (63.5)	16 (66.7)	1.00	0.67	116.9	129.8
		C/T				27 (36.5)	8 (33.3)	0.81 (0.30-2.19)
	Log-additive	---				---	---	0.89 (0.39-2.05)	0.79	117	129.9
PTGS1 rs3842787	---	C/C				72 (97.3)	23 (95.8)	1.00	0.64	116.9	129.8
		C/T				2 (2.7)	1 (4.2)	1.86 (0.15-22.63)
F5 rs6025	---	C/C				73 (98.6)	24 (100)	1.00	0.45	116.5	129.5
		C/T				1 (1.4)	0 (0%)	0.00 (0.00-NA)
F13A1 rs5985	Codominant	C/C				53 (71.6)	19 (79.2)	1.00	0.48	117.6	133.1
		C/A				19 (25.7)	5 (20.8)	0.71 (0.22-2.26)
		A/A				2 (2.7)	0 (0)	0.00 (0.00-NA)
	Dominant	C/C				53 (71.6)	19 (79.2)	1.00	0.45	116.5	129.4
		C/A-A/A				21 (28.4)	5 (20.8)	0.64 (0.20-2.05)
	Recessive	C/C-C/A				72 (97.3)	24 (100)	1.00	0.29	116	128.9
		A/A				2 (2.7)	0 (0)	0.00 (0.00-NA)
	Overdominant	C/C-A/A				55 (74.3)	19 (79.2)	1.00	0.62	116.8	129.8
		C/A				19 (25.7)	5 (20.8)	0.75 (0.24-2.38)
	Log-additive	---				---	---	0.61 (0.21-1.79)	0.35	116.2	129.1
F7 rs6046	Codominant	G/G				57 (77.0)	18 (75.0)	1.00	0.91	118.9	134.4
		G/A				15 (20.3)	5 (20.8)	1.10 (0.34-3.49)
		A/A				2 (2.7)	1 (4.2)	1.74 (0.14-21.44)
	Dominant	G/G				57 (77.0)	18 (75.0)	1.00	0.78	117	129.9
		G/A-A/A				17 (23.0)	6 (25.0)	1.17 (0.39-3.47)
	Recessive	G/G-G/A				72 (97.3)	23 (95.8)	1.00	0.68	116.9	129.8
		A/A				2 (2.7)	1 (4.2)	1.71 (0.14-20.72)
	Overdominant	G/G-A/A				59 (79.7)	19 (79.2)	1.00	0.91	117.1	130
		G/A				15 (20.3)	5 (20.8)	1.07 (0.34-3.38)
	Log-additive	---				---	---	1.19 (0.48-2.93)	0.71	116.9	129.9
FGB rs1800790	Codominant	G/G				49 (66.2)	16 (66.7)	1.00	0.99	119.1	134.6
		G/A				23 (31.1)	7 (29.2)	1.06 (0.37-2.99)
		A/A				2 (2.7)	1 (4.2)	1.13 (0.08-16.17)
	Dominant	G/G				49 (66.2)	16 (66.7)	1.00	0.9	117.1	130
		G/A-A/A				25 (33.8)	8 (33.3)	1.06 (0.39-2.87)
	Recessive	G/G-G/A				72 (97.3)	23 (95.8)	1.00	0.94	117.1	130
		A/A				2 (2.7)	1 (4.2)	1.11 (0.08-15.76)
	Overdominant	G/G-A/A				51 (68.9)	17 (70.8)	1.00	0.92	117.1	130
		G/A				23 (31.1)	7 (29.2)	1.05 (0.37-2.96)
	Log-additive	---				---	---	1.06 (0.45-2.48)	0.9	117.1	130
MTHFR*1 rs1801133	Codominant	G/G				37 (50.0)	10 (41.7)	1.00	0.67	118.3	133.8
		G/A				30 (40.5)	11 (45.8)	1.53 (0.55-4.25)
		A/A				7 (9.5)	3 (12.5)	1.57 (0.32-7.64)
	Dominant	G/G				37 (50.0)	10 (41.7)	1.00	0.37	116.3	129.2
		G/A-A/A				37 (50.0)	14 (58.3)	1.54 (0.59-4.02)
	Recessive	G/G-G/A				67 (90.5)	21 (87.5)	1.00	0.73	117	129.9
		A/A				7 (9.5)	3 (12.5)	1.30 (0.29-5.87)
	Overdominant	G/G-A/A				44 (59.5)	13 (54.2)	1.00	0.48	116.6	129.5
		G/A				30 (40.5)	11 (45.8)	1.42 (0.54-3.73)
	Log-additive	---				---	---	1.34 (0.67-2.68)	0.41	116.4	129.3
MTHFR*2 rs1801131	Codominant	T/T				43 (58.1)	11 (45.8)	1.00	0.74	118.5	134
		T/G				27 (36.5)	11 (45.8)	1.45 (0.54-3.93)
		G/G				4 (5.4)	2 (8.3)	1.56 (0.22-10.85)
	Dominant	T/T				43 (58.1)	11 (45.8)	1.00	0.44	116.5	129.4
		T/G-G/G				31 (41.9)	13 (54.2)	1.47 (0.56-3.82)
	Recessive	T/T-T/G				70 (94.6)	22 (91.7)	1.00	0.78	117	129.9
		G/G				4 (5.4)	2 (8.3)	1.32 (0.20-8.75)
	Overdominant	T/T-G/G				47 (63.5)	13 (54.2)	1.00	0.52	116.7	129.6
		T/G				27 (36.5)	11 (45.8)	1.38 (0.52-3.63)
	Log-additive	---				---	---	1.34 (0.62-2.89)	0.46	116.5	129.5
Group 1, without complications; Group 2, with complications; AIC, Akaike Information Crite-rion; BIC, Bayesian Information Criterion; The p value (p<0.05) numbers with statistical signifi-cance are labeled with asterisk (*) in bold.

## Sheet: S7
Supplementary Table 7. Summary of 19 SNP variants in 98 HF patients with-/without complications for ROC analysis.
SNP	Risk Allele Frequency	OR	OR with 95% CI	Model
rs8050894	0.29	0.82	0.82 (0.23-2.88)	recessive
rs9934438	0.65	3.96	3.96 (1.42-11.02)	overdominant
rs9923231	0.65	3.55	3.55 (1.28-9.86)	overdominant
rs1799853	0.06	2.44	2.44 (0.47-12.60)	dominant
rs1057910	0.02	0.54	0.54 (0.06-4.83)	dominant
rs4244285	0.10	0.59	0.59 (0.19-1.82)	dominant
rs4986893	0.02	0.85	0.85 (0.09-8.08)	dominant
rs5918	0.44	3.83	3.83 (1.35-10.89)	dominant
rs11676382	0	1	1.00	recessive
rs2108622	0.29	1.8	1.80 (0.38-8.54)	recessive
rs2070959	0.35	4.4	4.40 (1.06-18.20)	recessive
rs1133607	0.21	1.15	1.15 (0.11-11.79)	recessive
rs3842787	0.02	1.86	1.86 (0.15-22.63)	dominant
rs6025	0	1	1.00	dominant
rs5985	0.10	0.64	0.64 (0.20-2.05)	dominant
rs6046	0.15	1.71	1.71 (0.14-20.72)	recessive
rs1800790	0.19	1.06	1.06 (0.39-2.87)	dominant
rs1801133	0.35	1.54	1.54 (0.59-4.02)	dominant
rs1801131	0.31	1.47	1.47 (0.56-3.82)	Dominant

## Sheet: S8
	Supplementary Table 8. Comparative analysis of biochemical parameters between genotypes
#	Gene, SNP	Genotype	Characteristics	Group 1, N = 74						Group 2, N = 24
				Before 14 days	p-Value	After 3-6 months	p-Value	After 12-18 months	p-Value	Before 14 days	p-Value	After 3-6 months	p-Value	After 12-18 months	p-Value
1	ITGB3 rs5918	TT	Fibrinogen, g/l	3.60 ± 0.86		3.75 ± 0.63		3.50 ± 0.94		4.10 ± 1.36		3.93 ± 0.02		N/A
		TC		3.11 ± 0.52		3.41 ± 0.81		3.70 ± 1.33		3.99 ± 1.18		3.86 ± 1.20		3.58 ± 0.72
		CC		3.55 ± 0.69		3.94 ± 1.17		3.20 ± 0.84		3.27 ± 0.35		N/A		4.51 ± 0.99
2	ITGB3 rs5918	TT	D - Dimer, mcg/ml	1.27 ± 1.77		1.36 ± 0.94		0.72 ± 0.35		2.65 ± 3.18		N/A		N/A
		TC		1.05 ± 1.91		2.05 ± 1.17		0.79 ± 0.83		1.54 ± 0.96		2.81 ± 2.61		0.77 ± 0.41
		CC		0.63 ± 0.61		1.05 ± 1.07		1.00 ± 0.71		N/A		N/A		1.15 ± 0.12
3	ITGB3 rs5918	TT	Hemoglobin, g/l	139.1 ± 17.1		130.1 ± 17.2		129.3 ± 22.0		131.7 ± 25.8		127.3 ± 17.9		144.5 ± 17.7
		TC		140.3 ± 24.2		130.2 ± 16.4		127.4 ± 20.8		136.9 ± 23.3		119.9 ± 27.4		121.8 ± 22.2
		CC		139.9 ± 11.5		128.1 ± 15.6		119.4 ± 17.4		142.5 ± 12.0		114.5 ± 10.6		104.3 ± 44.7
4	ITGB3 rs5918	TT	Hematocrit, %	42.0 ± 5.69		38.2 ± 5.64		38.9 ± 5.84		40.0 ± 7.86		40.6 ± 4.22		43.0 ± 8.49
		TC		40.2 ± 8.02		38.2 ± 4.48		37.9 ± 5.84		40.7 ± 7.16		34.0 ± 7.02		35.9 ± 7.17
		CC		39.5 ± 7.94		38.1 ± 4.70		35.4 ± 4.41		44.0 ± 1.41		33.0 ± 4.24		31.3 ± 11.2
5	ITGB3 rs5918	TT	Leukocytes, x10*9/l	6.61 ± 1.41		6.90 ± 1.23	0.02*	6.81 ± 1.42		6.74 ± 1.46		7.93 ± 1.62		6.65 ± 1.63
		TC		6.33 ± 1.43		6.54 ± 1.59		6.32 ± 1.01		6.46 ± 1.50		6.29 ± 1.41		7.14 ± 2.36
		CC		6.28 ± 1.56		8.31 ± 2.24		7.14 ± 1.32		5.85 ± 3.32		7.00 ± 0.42		8.10 ± 3.42
6	ITGB3 rs5918	TT	Lymphocytes, %	27.8 ± 9.94		27.6 ± 5.65		20.7 ± 6.69	0.03*	24.2 ± 6.97		23.0 ± 8.66		32.5 ± 12.0
		TC		26.8 ± 9.04		28.4 ± 10.4		26.4 ± 6.46		25.8 ± 9.01		20.6 ± 9.14		24.7 ± 13.4
		CC		27.5 ± 7.65		21.8 ± 9.51		19.0 ± 3.57		27.5 ± 14.8		23.5 ± 3.54		20.0 ± 4.58
7	ITGB3 rs5918	TT	Platelets, x10*9/l	249.1 ± 77.8		229.7 ± 26.3		213.3 ± 45.0		230.5 ± 33.4		182.7 ± 13.6		199.5 ± 9.19
		TC		232.0 ± 53.8		233.6 ± 40.5		236.0 ± 43.6		267.2 ± 112.9		246.9 ± 63.0		270.8 ± 80.1
		CC		243.0 ± 153.6		248.5 ± 44.1		233.9 ± 27.6		215.0 ± 4.24		276.0 ± 65.1		281.3 ± 99.0
8	ITGB3 rs5918	TT	Erythrocytes, x10*12/l	4.99 ± 0.67		4.62 ± 0.58		4.84 ± 0.48		5.04 ± 1.21		5.00 ± 0.76	0.05*	4.94 ± 0.94
		TC		4.88 ± 0.48		4.29 ± 0.53		4.42 ± 0.54		4.95 ± 0.73		4.31 ± 0.43		4.30 ± 0.88
		CC		4.96 ± 0.50		4.46 ± 0.95		4.56 ± 0.50		4.68 ± 0.30		3.70 ± 0.65		3.59 ± 1.20
9	ITGB3 rs5918	TT	Total cholesterol, mg/dL	169.3 ± 53.4		192.0 ± 49.1		185.5 ± 39.1		184.4 ± 51.4		292.5 ± 152.1		N/A
		TC		161.6 ± 51.9		183.9 ± 59.5		196.7 ± 46.7		173.1 ± 41.8		196.7 ± 58.4		227.9 ± 157.9
		CC		180.0 ± 53.5		177.1 ± 45.0		183.1 ± 149.7		228.6 ± 31.7		N/A		185.2 ± 9.59
10	ITGB3 rs5918	TT	INR	1.26 ± 0.47		2.16 ± 0.63		2.09 ± 0.60		1.19 ± 0.13		2.25 ± 0.52		1.66 ± 0.08
		TC		1.19 ± 0.32		2.30 ± 0.51		2.33 ± 0.39		1.51 ± 0.73		2.76 ± 0.95		2.63 ± 1.00
		CC		1.08 ± 0.10		2.38 ± 0.81		2.50 ± 0.64		1.03 ± 0.04		2.05 ± 0.13		2.86 ± 1.09
11	ITGB3 rs5918	TT	Prothrombin time, sec	15.5 ± 4.84		24.7 ± 5.37		23.9 ± 5.96	0.03*	14.7 ± 1.16		24.0 ± 4.56		19.4 ± 0.64
		TC		15.0 ± 3.26		26.2 ± 5.96		27.1 ± 3.97		18.4 ± 7.64		28.7 ± 9.05		27.7 ± 8.12
		CC		14.2 ± 1.10		29.3 ± 13.1		38.4 ± 20.4		13.4 ± 0.50		22.8 ± 1.06		35.6 ± 12.9
12	ITGB3 rs5918	TT	APTT, sec	38.6 ± 7.23		51.4 ± 8.93		47.4 ± 6.99		38.6 ± 6.45		48.5 ± 12.2		45.2 ± 5.02
		TC		40.1 ± 8.29		54.0 ± 20.4		55.2 ± 7.13		43.9 ± 12.6		57.4 ± 12.0		52.4 ± 10.3
		CC		38.4 ± 3.28		58.4 ± 25.0		55.8 ± 11.9		38.1 ± 2.62		N/A		61.6 ± 16.7
13	ITGB3 rs5918	TT	LDH, U/l	273.1 ± 145.3		276.6 ± 107.3		289.9 ± 84.7		N/A		N/A		N/A
		TC		249.2 ± 88.3		266.1 ± 78.8		235.1 ± 39.1		253.7 ± 120.8		327.4 ± 134.8		255.0 ± 110.2
		CC		296.7 ± 171.2		276.1 ± 93.1		392.9 ± 239.9		N/A		N/A		423.7 ± 270.2
14	ITGB3 rs5918	TT	AST, U/l	30.2 ± 26.5		20.6 ± 4.29	0.02*	19.3 ± 8.24		37.8 ± 38.3		57.0 ± 62.1		118.8 ± 138.2	0.02*
		TC		25.8 ± 12.4		21.5 ± 6.56		20.3 ± 5.20		29.7 ± 12.4		27.3 ± 16.3		21.1 ± 7.34
		CC		23.9 ± 12.2		16.1 ± 4.34		24.6 ± 9.84		28.1 ± 4.10		19.4 ± 8.27		17.3 ± 7.97
15	ITGB3 rs5918	TT	ALT, U/l	34.4 ± 31.7		18.1 ± 9.66		15.4 ± 12.4		35.9 ± 34.7		82.2 ± 115.7		172.5 ± 221.9	0.02*
		TC		31.8 ± 21.1		20.5 ± 10.6		20.9 ± 10.2		31.5 ± 18.4		20.0 ± 12.1		15.2 ± 4.52
		CC		28.0 ± 19.3		12.8 ± 4.13		17.8 ± 11.5		21.2 ± 13.6		14.4 ± 3.04		12.7 ± 3.65
16	ITGB3 rs5918	TT	Total bilirubin, mg/dl	1.27 ± 1.78		0.66 ± 0.60		1.42 ± 2.32		2.31 ± 1.58		1.43 ± 0.53	0.02*	N/A
		TC		1.50 ± 1.49		0.64 ± 0.39		0.48 ± 0.29		0.84 ± 0.53		0.83 ± 0.65		0.82 ± 0.84
		CC		1.29 ± 0.84		0.84 ± 0.50		1.09 ± 0.79		N/A		4.70 ± 5.09		0.99 ± 0.45
17	ITGB3 rs5918	TT	BUN, mg/dl	26.3 ± 12.7	0.02*	23.3 ± 15.0	0.03*	19.4 ± 8.01		22.0 ± 10.1		26.1 ± 13.6		14.1 ± 4.74
		TC		17.2 ± 9.50		13.6 ± 7.40		20.5 ± 8.91		22.1 ± 13.2		17.7 ± 8.60		18.1 ± 10.8
		CC		18.8 ± 14.0		15.9 ± 4.50		22.1 ± 11.8		N/A		15.0 ± 15.4		34.5 ± 11.9
18	ITGB3 rs5918	TT	Creatinine, mg/dl	1.04 ± 0.23		1.01 ± 0.20		1.08 ± 0.30		1.00 ± 0.60		0.76 ± 0.54	0.003*	0.84 ± 0.88
		TC		6.04 ± 21.8		0.91 ± 0.34		1.07 ± 0.25		1.05 ± 0.54		0.81 ± 0.38		1.12 ± 0.51
		CC		1.00 ± 0.20		0.86 ± 0.26		0.95 ± 0.15		N/A		2.26 ± 0.91		1.33 ± 0.17
19	ITGB3 rs5918	TT	Uric acid, μmol/l	441.0 ± 115.2		358.0 ± 59.4		402.0 ± 9.54		387.0 ± 189.5		N/A		N/A
		TC		484.3 ± 122.0		402.7 ± 113.3		352.8 ± 59.4		457.7 ± 138.2		N/A		393.3 ± 92.1
		CC		447.5 ± 175.5		318.1 ± 49.0		N/A		N/A		N/A		N/A
20	ITGB3 rs5918	TT	Sodium, mmol/l	136.3 ± 4.54		137.4 ± 2.36		139.2 ± 3.16		138.5 ± 2.43		137.7 ± 2.52		141.0 ± 1.41
		TC		137.7 ± 3.60		138.4 ± 2.44		137.7 ± 3.61		136.5 ± 3.53		138.8 ± 3.79		138.8 ± 4.12
		CC		138.0 ± 4.83		136.6 ± 3.96		137.7 ± 3.32		141.5 ± 3.54		134.0 ± 4.24		140.7 ± 1.53
21	ITGB3 rs5918	TT	Potassium, mmol/l	4.48 ± 0.48		4.43 ± 0.60		4.34 ± 0.47		4.32 ± 0.49		4.33 ± 0.31		4.55 ± 0.21
		TC		4.45 ± 0.61		4.29 ± 0.59		4.24 ± 0.31		4.57 ± 0.52		4.51 ± 0.38		4.23 ± 0.35
		CC		4.36 ± 0.55		4.36 ± 0.34		4.33 ± 0.37		4.35 ± 0.35		4.90 ± 0.42		4.73 ± 0.35
22	ITGB3 rs5918	TT	N-terminal proBNP, pg/ml	5298.8 ± 5476.8		1031.2 ± 988.5		1452.0 ± 1785.4		4244.0 ± 1978.3		1547.3 ± 1467.3		1208.0 ± 373.4
		TC		4393.7 ± 5241.8		1665.3 ± 2071.9		993.7 ± 974.6		3740.6 ± 2878.6		1991.2 ± 1528.6		1895.1 ± 1990.3
		CC		3345.1 ± 3052.2		1360.2 ± 933.2		1142.8 ± 800.0		4166.0 ± 2829.8		N/A		1183.0 ± 796.4
23	ITGB3 rs5918	TT	Albumin, g/dl	3.96 ± 0.43		4.32 ± 0.22		4.26 ± 0.29		4.00 ± 0.34		N/A		N/A
		TC		4.25 ± 0.35		4.32 ± 0.18		4.26 ± 0.36		3.92 ± 0.41		4.31 ± 0.37		3.82 ± 0.99
		CC		4.05 ± 0.56		3.99 ± 0.55		3.99 ± 0.39		N/A		N/A		4.15 ± 0.04
24	ITGB3 rs5918	TT	Total protein, g/dl	6.85 ± 1.17		7.27 ± 0.74		7.40 ± 0.64		7.10 ± 0.59		7.69 ± 0.75		7.66 ± 0.68
		TC		6.56 ± 1.13		7.07 ± 0.63		7.12 ± 0.56		6.61 ± 1.79		7.29 ± 1.04		7.06 ± 0.64
		CC		7.03 ± 0.79		7.06 ± 0.81		7.17 ± 0.74		7.80 ± 0.59		7.04 ± 0.22		7.45 ± 0.55
25	ITGB3 rs5918	TT	CRP, mg/dL	1.51 ± 2.47		0.78 ± 0.96		1.61 ± 2.25		0.20 ± 0.16		N/A		N/A
		TC		1.36 ± 2.54		1.03 ± 1.35		1.10 ± 2.21		2.52 ± 2.46		1.90 ± 2.98		2.43 ± 2.90
		CC		1.09 ± 1.46		0.48 ± 0.36		0.52 ± 0.40		0.27 ± 0.04		N/A		0.93 ± 0.68
26	ITGB3 rs5918	TT	LVEF, %	21.5 ± 4.60		29.0 ± 6.84		24.9 ± 4.01		21.5 ± 10.3		N/A		N/A
		TC		21.3 ± 4.23		25.1 ± 5.20		30.3 ± 6.81		22.1 ± 5.60		28.6 ± 6.73		29.8 ± 9.68
		CC		24.4 ± 6.49		26.4 ± 7.04		N/A		22.3 ± 2.08		N/A		23.0 ± 1.41
27	ITGB3 rs5918	TT	LVEDV, mm	69.1 ± 10.4		63.9 ± 6.44		63.5 ± 9.97		70.2 ± 6.62		N/A		N/A
		TC		72.4 ± 8.02		66.8 ± 8.45		64.1 ± 12.4		70.8 ± 6.59		60.1 ± 9.88		59.6 ± 8.69
		CC		69.8 ± 4.37		63.3 ± 5.80		62.8 ± 6.14		69.5 ± 0.71		N/A		63.7 ± 6.35
28	ITGB3 rs5918	TT	LVESV, mm	62.7 ± 7.93		56.8 ± 7.74		58.5 ± 7.97		92.3 ± 62.2		N/A		N/A
		TC		63.9 ± 9.76		58.4 ± 14.1		59.8 ± 9.16		63.2 ± 8.25		53.3 ± 10.4		53.4 ± 11.2
		CC		60.4 ± 7.19		52.8 ± 7.87		51.8 ± 4.44		59.5 ± 2.12		N/A		54.7 ± 9.29
29	UGT1A6 rs2070959	AA	Fibrinogen, g/l	3.64 ± 0.78		3.53 ± 0.66		3.86 ± 1.46		3.81 ± 1.18		3.16 ± 0.64		3.11 ± 0.53
		AG		3.35 ± 0.79		4.00 ± 1.09		3.20 ± 0.72		4.28 ± 1.31		3.93 ± 0.02		N/A
		GG		3.30 ± 0.41		3.49 ± 0.91		3.80 ± 0.56		3.46 ± 0.08		4.55 ± 1.23		4.47 ± 0.92
30	UGT1A6 rs2070959	AA	D - Dimer, mcg/ml	0.51 ± 0.39		1.52 ± 1.35		0.83 ± 0.69		N/A		3.47 ± 2.73		0.72 ± 0.57
		AG		1.47 ± 2.03		1.55 ± 0.83		0.92 ± 0.73		2.65 ± 3.18		N/A		N/A
		GG		0.70 ± 0.69		N/A		N/A		N/A		N/A		1.07 ± 0.30
31	UGT1A6 rs2070959	AA	Hemoglobin, g/l	146.6 ± 15.6	0.03*	134.0 ± 15.0		129.3 ± 26.4		139.3 ± 19.7		116.4 ± 33.2		138.0 ± 16.4	0.009*
		AG		134.6 ± 19.1		125.0 ± 17.1		122.7 ± 16.5		121.1 ± 19.2		122.2 ± 16.1		121.7 ± 17.0
		GG		142.3 ± 9.39		133.7 ± 9.02		127.0 ± 7.81		152.0 ± 26.6		127.0 ± 7.35		94.6 ± 26.9
32	UGT1A6 rs2070959	AA	Hematocrit, %	42.9 ± 7.53		39.4 ± 4.08		37.2 ± 7.08		42.5 ± 6.08		33.9 ± 8.95		41.1 ± 5.50	0.005*
		AG		39.8 ± 6.19		36.9 ± 5.66		37.6 ± 4.71		37.2 ± 5.77		36.6 ± 4.34		35.7 ± 5.13
		GG		42.7 ± 2.82		39.3 ± 1.53		38.3 ± 3.06		42.0 ± 10.3		35.4 ± 4.22		27.7 ± 6.77
33	UGT1A6 rs2070959	AA	Leukocytes, x10*9/l	6.66 ± 1.41		6.76 ± 1.15		6.82 ± 1.37		6.97 ± 1.68		6.35 ± 1.67		7.80 ± 3.07
		AG		6.32 ± 1.29		7.60 ± 2.26		6.89 ± 1.22		6.34 ± 1.22		6.84 ± 1.72		5.93 ± 1.50
		GG		6.95 ± 2.76		7.10 ± 1.06		5.93 ± 1.31		5.25 ± 1.36		7.08 ± 0.57		7.19 ± 1.30
34	UGT1A6 rs2070959	AA	Lymphocytes, %	28.1 ± 10.2		29.4 ± 8.80	0.05*	23.5 ± 6.04		26.4 ± 9.83		21.1 ± 11.5		23.9 ± 14.0
		AG		27.6 ± 9.02		24.3 ± 8.26		21.4 ± 7.25		26.5 ± 8.31		19.4 ± 2.07		27.7 ± 12.6
		GG		22.5 ± 1.92		18.7 ± 4.93		19.0 ± 1.00		21.8 ± 5.50		24.5 ± 5.80		24.6 ± 10.8
35	UGT1A6 rs2070959	AA	Platelets, x10*9/l	235.7 ± 67.0		230.3 ± 30.7		236.9 ± 47.5		258.3 ± 108.6		255.5 ± 74.0		225.1 ± 49.2
		AG		250.5 ± 105.3		244.6 ± 42.9		215.1 ± 33.3		236.6 ± 26.6		216.8 ± 46.6		303.3 ± 100.3
		GG		222.3 ± 13.0		221.3 ± 22.5		247.3 ± 33.8		266.5 ± 136.6		233.8 ± 56.1		302.2 ± 90.1
36	UGT1A6 rs2070959	AA	Erythrocytes, x10*12/l	5.19 ± 0.69		4.54 ± 0.51		4.69 ± 0.65		4.99 ± 0.84		4.41 ± 0.82		4.85 ± 0.54	0.004*
		AG		4.88 ± 0.54		4.42 ± 0.83		4.62 ± 0.47		4.73 ± 0.90		4.48 ± 0.48		4.58 ± 0.44
		GG		4.70 ± 0.42		4.65 ± 0.35		4.52 ± 0.41		5.23 ± 0.96		4.18 ± 0.35		3.24 ± 0.80
37	UGT1A6 rs2070959	AA	Total cholesterol, mg/dL	168.6 ± 50.8		206.3 ± 48.7		174.9 ± 70.9		193.9 ± 55.0		182.6 ± 28.5		177.8 ± 16.3
		AG		164.7 ± 53.2		167.1 ± 46.8		202.6 ± 100.4		164.3 ± 28.6		225.0 ± 98.8		167.7 ± 16.7
		GG		201.1 ± 56.4		N/A		172.4 ± 45.0		188.0 ± 42.6		220.6 ± 112.8		256.7 ± 183.8
38	UGT1A6 rs2070959	AA	INR	1.15 ± 0.26		2.30 ± 0.73		2.10 ± 0.50		1.40 ± 0.72		2.82 ± 0.93		2.29 ± 0.59
		AG		1.26 ± 0.47		2.32 ± 0.56		2.39 ± 0.62		1.38 ± 0.50		2.23 ± 0.63		2.43 ± 1.63
		GG		1.11 ± 0.11		1.69 ± 0.48		2.52 ± 0.49		1.34 ± 0.58		2.57 ± 1.00		3.04 ± 1.08
39	UGT1A6 rs2070959	AA	Prothrombin time, sec	14.4 ± 2.72		25.1 ± 5.47	0.01*	29.0 ± 16.4		17.7 ± 7.94		30.0 ± 8.26		25.3 ± 5.25
		AG		15.8 ± 4.82		25.8 ± 5.96		27.0 ± 5.91		16.3 ± 4.57		22.0 ± 6.99		25.3 ± 13.4
		GG		14.3 ± 0.99		40.1 ± 25.0		41.0 ± 22.8		16.2 ± 5.23		27.9 ± 7.55		34.5 ± 10.8
40	UGT1A6 rs2070959	AA	APTT, sec	39.1 ± 6.04		51.3 ± 8.94	0.04*	51.5 ± 12.6		40.9 ± 5.77		59.3 ± 7.11		54.8 ± 9.49
		AG		39.1 ± 7.89		52.8 ± 16.2		53.4 ± 6.80		44.8 ± 17.8		51.4 ± 12.9		52.2 ± 13.0
		GG		37.4 ± 3.14		78.3 ± 45.1		50.9 ± 6.29		40.6 ± 9.01		49.4 ± 19.5		51.8 ± 15.7
41	UGT1A6 rs2070959	AA	LDH, U/l	261.7 ± 119.0		289.3 ± 105.0		269.3 ± 56.7		N/A		381.3 ± 173.3		402.5 ± 173.5
		AG		271.5 ± 151.8		250.1 ± 82.0		355.2 ± 228.3		169.0 ± 43.8		244.3 ± 95.0		156.5 ± 26.2
		GG		354.5 ± 84.1		319.0 ± 45.3		267.5 ± 57.3		339.0 ± 240.4		240.0 ± 62.6		252.8 ± 118.9
42	UGT1A6 rs2070959	AA	AST, U/l	28.9 ± 26.8		20.0 ± 5.64		21.2 ± 6.12		32.5 ± 13.5		43.4 ± 39.2		44.6 ± 69.5
		AG		28.0 ± 18.8		19.9 ± 5.17		20.2 ± 9.53		33.9 ± 35.5		25.4 ± 5.77		19.2 ± 6.08
		GG		22.0 ± 3.30		14.7 ± 6.61		26.7 ± 6.03		25.3 ± 1.90		15.7 ± 1.64		21.4 ± 11.8
43	UGT1A6 rs2070959	AA	ALT, U/l	32.6 ± 30.4		18.7 ± 10.3		20.6 ± 14.1		36.5 ± 17.9		44.1 ± 69.7		56.2 ± 110.5
		AG		33.5 ± 26.7		16.9 ± 8.39		14.8 ± 8.57		27.5 ± 33.6		23.0 ± 16.5		13.2 ± 3.31
		GG		25.1 ± 9.03		10.9 ± 3.48		22.6 ± 12.1		24.7 ± 11.3		11.9 ± 2.99		12.3 ± 3.17
44	UGT1A6 rs2070959	AA	Total bilirubin, mg/dl	0.88 ± 0.57	0.04*	0.46 ± 0.27	0.001*	0.47 ± 0.27		2.46 ± 5.13		1.82 ± 2.69		0.92 ± 0.74
		AG		1.47 ± 1.80		0.81 ± 0.54		1.35 ± 1.97		1.92 ± 1.48		0.96 ± 0.76		0.50 ± 0.44
		GG		2.70 ± 2.35		1.52 ± 0.44		1.48 ± 1.19		0.79 ± 0.67		1.15 ± 0.52		0.92 ± 0.90
45	UGT1A6 rs2070959	AA	BUN, mg/dl	22.9 ± 15.6		16.1 ± 8.77		22.1 ± 11.2		21.5 ± 13.4		17.1 ± 10.3		14.2 ± 8.19	0.018*
		AG		23.4 ± 10.9		20.6 ± 13.1		20.4 ± 8.56		19.8 ± 7.71		21.5 ± 13.2		15.8 ± 2.33
		GG		14.2 ± 7.80		11.8 ± 4.90		16.7 ± 7.46		32.7 ± 15.4		19.0 ± 6.56		32.4 ± 10.3
46	UGT1A6 rs2070959	AA	Creatinine, mg/dl	1.06 ± 0.23	0.001*	0.90 ± 0.32		1.11 ± 0.26		1.21 ± 0.52		1.17 ± 0.73		1.03 ± 0.36	0.019*
		AG		1.02 ± 0.31		0.96 ± 0.22		0.96 ± 0.23		0.87 ± 0.52		0.57 ± 0.36		0.64 ± 0.38
		GG		20.0 ± 42.5		0.99 ± 0.30		1.12 ± 0.22		0.87 ± 0.53		1.08 ± 0.67		1.56 ± 0.47
47	UGT1A6 rs2070959	AA	Uric acid, μmol/l	465.6 ± 128.5		367.5 ± 68.0		360.7 ± 58.8		507.5 ± 174.7		N/A		434.0 ± 59.4
		AG		443.3 ± 127.8		364.3 ± 105.8		416.5 ± 23.7		375.4 ± 138.3		314.0 ± 79.2		N/A
		GG		478.7 ± 25.1		N/A		N/A		496.0 ± 127.1		N/A		398.5 ± 16.3
48	UGT1A6 rs2070959	AA	Sodium, mmol/l	136.1 ± 3.97		137.7 ± 2.94		136.7 ± 2.90	0.01*	136.7 ± 4.24		137.0 ± 3.78		139.1 ± 5.03
		AG		137.4 ± 4.69		137.6 ± 2.80		139.9 ± 3.08		138.3 ± 2.87		138.4 ± 4.04		139.3 ± 1.15
		GG		138.5 ± 2.89		136.0 ± 4.36		135.7 ± 1.53		138.3 ± 2.50		139.8 ± 3.77		140.0 ± 1.41
49	UGT1A6 rs2070959	AA	Potassium, mmol/l	4.52 ± 0.48		4.50 ± 0.49		4.30 ± 0.47		4.50 ± 0.43		4.59 ± 0.46		4.21 ± 0.33
		AG		4.38 ± 0.55		4.31 ± 0.54		4.26 ± 0.35		4.34 ± 0.53		4.32 ± 0.19		4.47 ± 0.21
		GG		4.78 ± 0.17		3.87 ± 0.46		4.57 ± 0.12		4.70 ± 0.66		4.65 ± 0.37		4.56 ± 0.48
50	UGT1A6 rs2070959	AA	N-terminal proBNP, pg/ml	5737.2 ± 5274.2		1246.8 ± 1527.0		1266.3 ± 1877.1		4354.8 ± 3098.8		1944.0 ± 1497.5		1156.2 ± 954.5
		AG		4224.7 ± 5057.9		1349.4 ± 1281.5		1195.4 ± 691.9		4143.1 ± 1891.7		1483.5 ± 1053.8		3290.3 ± 3506.3
		GG		2201.1 ± 1919.2		1537.0 ± 1188.0		1292.6 ± 1506.7		2649.7 ± 2505.9		1995.8 ± 2136.3		1538.2 ± 647.1
51	UGT1A6 rs2070959	AA	Albumin, g/dl	4.03 ± 0.45		4.31 ± 0.24		4.33 ± 0.42		4.08 ± 0.43		4.17 ± 0.25		4.10 ± 0.36
		AG		4.08 ± 0.45		4.12 ± 0.45		4.03 ± 0.33		3.70 ± 0.31		4.03 ± 0.11		N/A
		GG		4.11 ± 0.28		N/A		4.09 ± 0.27		4.10 ± 0.16		4.61 ± 0.54		3.85 ± 0.96
52	UGT1A6 rs2070959	AA	Total protein, g/dl	6.86 ± 0.96		7.29 ± 0.50		7.30 ± 0.59		6.58 ± 2.03		7.18 ± 1.09		7.10 ± 0.75
		AG		6.78 ± 1.23		6.96 ± 0.88		7.21 ± 0.74		6.87 ± 0.46		7.42 ± 0.70		7.21 ± 0.69
		GG		6.68 ± 0.52		7.53 ± 0.23		7.24 ± 0.38		7.52 ± 0.27		7.60 ± 0.96		7.39 ± 0.49
53	UGT1A6 rs2070959	AA	CRP, mg/dL	1.57 ± 2.03		0.89 ± 1.06		0.47 ± 0.39		1.49 ± 1.93		1.87 ± 3.48		0.77 ± 0.78
		AG		1.06 ± 2.04		0.73 ± 1.02		1.87 ± 2.50		1.22 ± 2.47		1.01 ± 0.98		1.50 ± 1.11
		GG		3.14 ± 5.00		0.52 ± 0.43		0.22 ± 0.15		2.12 ± 2.58		N/A		2.60 ± 3.27
54	UGT1A6 rs2070959	AA	LVEF, %	21.3 ± 5.13		27.9 ± 5.54		29.3 ± 5.85		23.7 ± 7.07		31.7 ± 7.23		33.3 ± 10.6
		AG		21.8 ± 4.40		24.8 ± 7.48		25.3 ± 3.88		17.3 ± 3.61		21.0 ± 1.41		N/A
		GG		27.3 ± 6.94		N/A		N/A		23.5 ± 6.26		29.7 ± 3.51		25.0 ± 4.58
55	UGT1A6 rs2070959	AA	LVEDV, mm	71.7 ± 10.5		64.1 ± 6.77		61.5 ± 11.5		72.2 ± 6.85		56.3 ± 13.6		58.2 ± 8.42
		AG		69.5 ± 6.67		65.3 ± 6.74		64.9 ± 8.41		70.7 ± 4.50		67.7 ± 7.96		68.0 ± 7.55
		GG		66.0 ± 19.4		58.5 ± 4.95		65.5 ± 16.3		65.3 ± 4.11		57.9 ± 6.74		61.8 ± 9.09
56	UGT1A6 rs2070959	AA	LVESV, mm	65.9 ± 9.37		57.1 ± 11.2		58.9 ± 9.08		65.7 ± 6.92		52.0 ± 16.5		49.6 ± 6.54
		AG		60.7 ± 7.27		56.3 ± 7.95		56.3 ± 6.13		86.6 ± 58.7		58.5 ± 8.06		65.3 ± 5.86
		GG		62.0 ± 6.38		44.0 ± 8.49		57.0 ± 18.4		56.8 ± 7.41		50.3 ± 6.81		52.0 ± 11.1
57	VKORC1 rs8050894	CC	Fibrinogen, g/l	3.50 ± 0.74		3.74 ± 0.92		3.49 ± 1.01		3.45 ± 0.66	0.021*	3.88 ± 1.18		3.94 ± 0.89
		CG		3.69 ± 0.88		3.59 ± 0.44		3.99 ± 1.05		5.16 ± 1.34		3.47 ± 0.62		N/A
		GG		2.95 ± 0.57		N/A		N/A		3.55 ± 0.64		N/A		N/A
58	VKORC1 rs8050894	CC	D - Dimer, mcg/ml	0.80 ± 0.91		1.69 ± 1.04		0.88 ± 0.68		1.54 ± 0.96		2.25 ± 2.75		N/A
		CG		1.75 ± 2.60		N/A		N/A		N/A		N/A		N/A
		GG		1.61 ± 2.72		N/A		N/A		N/A		N/A		N/A
59	VKORC1 rs8050894	CC	Hemoglobin, g/l	138.1 ± 18.2		132.1 ± 14.1	0.01*	123.9 ± 20.2		142.9 ± 21.0		118.2 ± 27.0		113.8 ± 27.0
		CG		143.0 ± 15.8		127.9 ± 19.5		139.012.4 ±		122.0 ± 22.1		125.4 ± 21.0		140.0 ± 8.00
		GG		139.7 ± 21.3		103.7 ± 9.61		N/A		134.5 ± 24.3		N/A		N/A
60	VKORC1 rs8050894	CC	Hematocrit, %	40.4 ± 7.00		39.3 ± 3.99	0.011*	36.8 ± 5.57		42.4 ± 6.71		33.5 ± 7.08		33.8 ± 8.03
		CG		42.1 ± 6.65		35.2 ± 6.75		41.4 ± 3.78		37.0 ± 6.90		36.6 ± 4.83		40.0 ± 3.00
		GG		41.8 ± 6.23		32.3 ± 4.73		N/A		41.5 ± 7.16		N/A		N/A
61	VKORC1 rs8050894	CC	Leukocytes, x10*9/l	6.48 ± 1.64		7.39 ± 1.80		6.73 ± 1.27		6.12 ± 1.58		6.35 ± 1.42		7.75 ± 2.38
		CG		6.33 ± 0.89		6.54 ± 1.67		7.02 ± 1.49		6.85 ± 1.54		7.04 ± 1.54		5.10 ± 1.64
		GG		6.68 ± 1.38		6.49 ± 2.21		N/A		7.10 ± 1.66		N/A		N/A
62	VKORC1 rs8050894	CC	Lymphocytes, %	26.1 ± 7.41	0.0005*	25.7 ± 9.30		22.1 ± 6.47		27.6 ± 9.80		19.0 ± 7.28		21.4 ± 9.72
		CG		24.0 ± 7.64		27.1 ± 4.53		20.6 ± 7.44		23.6 ± 8.56		24.4 ± 9.07		38.7 ± 14.6
		GG		36.0 ± 11.4		30.0 ± 12.0		N/A		22.0 ± 1.41		N/A		N/A
63	VKORC1 rs8050894	CC	Platelets, x10*9/l	252.1 ± 110.9		241.9 ± 38.1		237.3 ± 36.5		269.8 ± 120.9		252.1 ± 65.9		281.8 ± 84.0
		CG		212.8 ± 30.0		219.6 ± 30.5		185.4 ± 27.3		229.5 ± 27.8		220.0 ± 54.3		211.3 ± 16.1
		GG		253.7 ± 54.5		215.0 ± 18.0		N/A		234.3 ± 42.5		N/A		N/A
64	VKORC1 rs8050894	CC	Erythrocytes, x10*12/l	4.88 ± 0.67		4.59 ± 0.60		4.55 ± 0.53		5.06 ± 0.63		4.17 ± 0.50	0.03*	4.01 ± 1.03
		CG		5.00 ± 0.43		4.35 ± 0.91		4.95 ± 0.30		4.36 ± 0.92		4.52 ± 0.50		4.52 ± 0.28
		GG		5.12 ± 0.58		3.97 ± 0.59		N/A		5.38 ± 1.08		N/A		N/A
65	VKORC1 rs8050894	CC	Total cholesterol, mg/dL	167.0 ± 46.9		185.0 ± 46.9		184.0 ± 94.5		185.2 ± 45.4		198.8 ± 66.6		220.7 ± 137.3
		CG		175.3 ± 52.8		210.9 ± 55.2		193.2 ± 42.2		169.2 ± 31.0		221.8 ± 100.3		172.0 ± 10.6
		GG		167.2 ± 67.1		139.4 ± 62.0		N/A		191.4 ± 64.9		N/A		N/A
66	VKORC1 rs8050894	CC	INR	1.16 ± 0.23		2.37 ± 0.66		2.30 ± 0.59		1.37 ± 0.72		2.73 ± 0.98		2.70 ± 1.05
		CG		1.38 ± 0.68		1.75 ± 0.44		2.05 ± 0.35		1.51 ± 0.58		2.23 ± 0.55		2.28 ± 0.60
		GG		1.15 ± 0.24		2.28 ± 0.24		N/A		1.22 ± 0.16		N/A		N/A
67	VKORC1 rs8050894	CC	Prothrombin time, sec	14.8 ± 2.31		27.6 ± 9.03		30.3 ± 14.3		17.2 ± 7.86		27.7 ± 8.64		29.8 ± 10.0
		CG		17.1 ± 7.08		20.9 ± 4.20		23.8 ± 4.94		17.9 ± 5.36		25.5 ± 8.29		24.5 ± 5.22
		GG		14.1 ± 2.15		25.8 ± 4.00		N/A		15.0 ± 1.37		N/A		N/A
68	VKORC1 rs8050894	CC	APTT,sec	38.7 ± 4.45		53.5 ± 16.5		52.6 ± 10.1		39.5 ± 5.43		53.0 ± 12.8		54.1 ± 12.4
		CG		40.4 ± 9.11		57.9 ± 24.5		52.2 ± 6.78		48.8 ± 18.4		55.0 ± 13.5		50.6 ± 12.7
		GG		38.1 ± 9.74		49.4 ± 12.7		N/A		40.2 ± 7.65		N/A		N/A
69	VKORC1 rs8050894	CC	LDH, U/l	303.7 ± 152.9		283.6 ± 80.9		318.7 ± 164.8		292.7 ± 188.0		250.3 ± 78.9		287.7 ± 171.9
		CG		248.8 ± 137.0		242.5 ± 144.6		232.5 ± 70.0		N/A		408.7 ± 190.3		N/A
		GG		224.5 ± 76.2		N/A		N/A		N/A		N/A		N/A
70	VKORC1 rs8050894	CC	AST, U/l	26.7 ± 20.1		19.1 ± 5.12		21.1 ± 8.58		28.1 ± 8.09		26.6 ± 17.1		20.3 ± 7.96
		CG		32.3 ± 30.7		20.1 ± 3.73		21.9 ± 7.12		30.0 ± 17.3		23.1 ± 6.65		20.5 ± 1.44
		GG		26.5 ± 11.3		24.1 ± 11.9		N/A		45.7 ± 46.8		N/A		N/A
71	VKORC1 rs8050894	CC	ALT, U/l	32.9 ± 32.1		16.3 ± 8.77		17.7 ± 11.8		29.5 ± 11.0		16.7 ± 6.25		13.9 ± 3.81
		CG		32.3 ± 21.8		17.8 ± 6.36		19.1 ± 11.1		28.0 ± 28.1		23.2 ± 17.1		18.3 ± 4.39
		GG		31.9 ± 16.6		28.1 ± 14.4		N/A		44.6 ± 41.0		N/A		N/A
72	VKORC1 rs8050894	CC	Total bilirubin, mg/dl	1.33 ± 1.21		0.75 ± 0.53		1.16 ± 1.66		2.39 ± 4.87		1.76 ± 2.36		0.95 ± 0.79
		CG		0.93 ± 0.76		0.50 ± 0.42		0.44 ± 0.34		1.03 ± 0.79		0.88 ± 0.84		0.35 ± 0.28
		GG		1.79 ± 2.69		0.70 ± 0.53		N/A		2.61 ± 2.11		N/A		N/A
73	VKORC1 rs8050894	CC	BUN, mg/dl	18.5 ± 11.3	0.005*	15.3 ± 6.52	0.00004*	20.1 ± 9.14		22.4 ± 12.9		17.2 ± 8.81		21.0 ± 13.7
		CG		30.3 ± 15.6		22.3 ± 9.06		22.1 ± 12.1		24.9 ± 14.1		23.5 ± 13.1		20.2 ± 3.78
		GG		24.5 ± 7.04		41.9 ± 26.6		N/A		22.0 ± 12.8		N/A		N/A
74	VKORC1 rs8050894	CC	Creatinine, mg/dl	3.35 ± 14.8		0.93 ± 0.29		1.02 ± 0.24		1.00 ± 0.56		1.09 ± 0.72		1.20 ± 0.48
		CG		1.08 ± 0.23		0.99 ± 0.19		1.11 ± 0.29		1.07 ± 0.52		0.65 ± 0.43		0.72 ± 0.52
		GG		0.98 ± 0.21		0.87 ± 0.23		N/A		1.12 ± 0.58		N/A		N/A
75	VKORC1 rs8050894	CC	Uric acid, μmol/l	453.8 ± 133.1		359.4 ± 88.7		374.6 ± 66.6		472.5 ± 133.4		N/A		391.8 ± 75.3
		CG		428.4 ± 82.9		402.7 ± 54.2		393.0 ± 25.5		452.0 ± 96.2		N/A		N/A
		GG		473.2 ± 135.7		N/A		N/A		320.5 ± 212.8		N/A		N/A
76	VKORC1 rs8050894	CC	Sodium, mmol/l	137.4 ± 4.77		137.3 ± 3.17		138.1 ± 3.63		137.3 ± 4.27		138.4 ± 4.15		139.5 ± 3.85
		CG		135.5 ± 4.16		138.6 ± 1.90		138.4 ± 1.52		138.4 ± 2.61		138.0 ± 3.39		138.3 ± 2.89
		GG		137.5 ± 3.03		137.3 ± 1.53		N/A		137.3 ± 1.89		N/A		N/A
77	VKORC1 rs8050894	CC	Potassium, mmol/l	4.50 ± 0.56		4.39 ± 0.52		4.37 ± 0.37		4.54 ± 0.53		4.54 ± 0.37		4.36 ± 0.42
		CG		4.39 ± 0.39		4.21 ± 0.55		4.04 ± 0.43		4.60 ± 0.40		4.48 ± 0.49		4.30 ± 0.17
		GG		4.39 ± 0.56		4.37 ± 0.68		N/A		4.15 ± 0.50		N/A		N/A
78	VKORC1 rs8050894	CC	N-terminal proBNP, pg/ml	4745.8 ± 5103.2	0.03*	1482.2 ± 1438.3		1346.3 ± 1464.9		3765.9 ± 2797.6		1872.2 ± 1361.8		1944.8 ± 1866.9
		CG		6995.8 ± 5822.4		393.6 ± 431.6		736.2 ± 421.4		3359.0 ± 2431.3		1361.2 ± 1718.8		667.3 ± 457.0
		GG		1905.0 ± 1829.0		N/A		N/A		5406.3 ± 1654.3		N/A		N/A
79	VKORC1 rs8050894	CC	Albumin, g/dl	4.06 ± 0.42		4.21 ± 0.39		4.13 ± 0.39		4.07 ± 0.28		4.39 ± 0.41		3.83 ± 0.83
		CG		4.01 ± 0.51		4.25 ± 0.16		4.43 ± 0.02		3.49 ± 0.33		4.07 ± 0.27		N/A
		GG		4.12 ± 0.41		N/A		N/A		4.00 ± 0.34		N/A		N/A
80	VKORC1 rs8050894	CC	Total protein, g/dl	6.79 ± 0.97		7.15 ± 0.77		7.20 ± 0.66		6.80 ± 1.96		7.19 ± 1.07		7.22 ± 0.58
		CG		6.56 ± 1.64		7.29 ± 0.29		7.41 ± 0.67		6.76 ± 0.70		7.54 ± 0.66		6.92 ± 0.73
		GG		7.08 ± 0.62		6.80 ± 0.83		N/A		7.01 ± 0.63		N/A		N/A
81	VKORC1 rs8050894	CC	CRP, mg/dL	1.57 ± 2.71		0.73 ± 0.90		0.95 ± 1.61		1.32 ± 1.92		0.50 ± 0.68		1.95 ± 2.53
		CG		2.05 ± 2.32		1.05 ± 1.54		2.08 ± 2.97		3.10 ± 3.00		3.71 ± 4.79		N/A
		GG		0.44 ± 0.39		N/A		0.42 ± 0.42		0.17 ± 0.18		N/A		N/A
82	VKORC1 rs8050894	CC	LVEF, %	22.4 ± 5.14		27.5 ± 6.24		26.8 ± 5.07		22.0 ± 5.14		26.5 ± 4.89		25.3 ± 5.92
		CG		22.4 ± 4.98		23.3 ± 7.57		N/A		19.8 ± 5.82		33.5 ± 9.19		N/A
		GG		20.4 ± 4.41		N/A		N/A		24.5 ± 11.8		N/A		N/A
83	VKORC1 rs8050894	CC	LVEDV, mm	70.3 ± 8.46		64.2 ± 7.05		62.6 ± 10.6		70.5 ± 6.49		58.9 ± 4.73		61.3 ± 8.09
		CG		71.7 ± 8.06		63.9 ± 5.61		69.5 ± 0.71		72.2 ± 5.19		64.9 ± 15.5		63.5 ± 16.3
		GG		67.6 ± 11.3		N/A		N/A		68.0 ± 7.07		N/A		N/A
84	VKORC1 rs8050894	CC	LVESV, mm	62.6 ± 8.30		55.6 ± 10.1		56.2 ± 8.34		62.5 ± 8.34		51.3 ± 4.84		54.4 ± 10.6
		CG		63.4 ± 8.77		56.8 ± 8.59		N/A		65.5 ± 6.75		58.3 ± 15.6		54.0 ± 9.90
		GG		61.7 ± 8.14		N/A		N/A		104.0 ± 76.7		N/A		N/A
85	VKORC1 rs9934438	GG	Fibrinogen, g/l	3.58 ± 0.94		3.53 ± 0.51		3.15 ± 0.36
		GA		3.48 ± 0.72		3.63 ± 0.85		3.82 ± 1.12		4.11 ± 1.25		3.87 ± 1.09		3.58 ± 0.72
		AA		3.36 ± 0.75		3.93 ± 1.10		3.00 ± 0.86		3.41 ± 0.45		3.54 ± 0.57		3.97 ± 1.34
86	VKORC1 rs9934438	GG	D - Dimer, mcg/ml	1.24 ± 1.32		2.49 ± 1.67		0.54 ± 0.23
		GA		1.10 ± 1.83		1.23 ± 0.55		0.92 ± 0.80		1.16 ± 0.94		N/A		0.77 ± 0.41
		AA		0.98 ± 1.71		1.22 ± 0.58		0.87 ± 0.69		N/A		N/A		1.15 ± 0.12
87	VKORC1 rs9934438	GG	Hemoglobin, g/l	134.1 ± 16.2		135.2 ± 11.7		128.4 ± 24.8
		GA		141.1 ± 20.8		129.7 ± 15.5		130.5 ± 20.3		135.6 ± 24.1		121.3 ± 26.3		122.7 ± 21.3
		AA		140.7 ± 16.6		126.4 ± 18.5		118.7 ± 17.1		137.2 ± 20.0		117.3 ± 8.96		117.5 ± 45.0
88	VKORC1 rs9934438	GG	Hematocrit, %	40.6 ± 4.97		40.0 ± 3.92		38.0 ± 7.12
		GA		41.1 ± 7.42		37.3 ± 4.96		38.9 ± 5.78		40.3 ± 7.37		34.7 ± 6.82		36.0 ± 6.84
		AA		41.4 ± 6.92		37.9 ± 5.33		35.6 ± 4.03		42.3 ± 5.73		36.7 ± 7.02		35.8 ± 12.7
89	VKORC1 rs9934438	GG	Leukocytes, x10*9/l	6.42 ± 2.00		6.38 ± 1.36	0.05*	6.28 ± 1.74
		GA		6.47 ± 1.13		6.83 ± 1.36		6.72 ± 1.17		6.41 ± 1.43		6.51 ± 1.54		7.00 ± 2.30
		AA		6.53 ± 1.42		7.92 ± 2.10		7.04 ± 1.21		6.69 ± 2.07		7.40 ± 0.75		8.03 ± 2.80
90	VKORC1 rs9934438	GG	Lymphocytes, %	25.2 ± 6.15	0.001*	27.3 ± 6.36		22.4 ± 8.62
		GA		23.8 ± 7.06		28.3 ± 9.12		22.4 ± 5.87		26.2 ± 9.14		20.3 ± 8.46		26.1 ± 13.7
		AA		32.4 ± 10.4		23.7 ± 9.40		21.3 ± 6.65		23.8 ± 7.31		26.7 ± 6.03		21.0 ± 4.24
91	VKORC1 rs9934438	GG	Platelets, x10*9/l	285.1 ± 115.7		227.3 ± 24.6		241.8 ± 47.3
		GA		217.3 ± 29.8		238.8 ± 37.6		220.7 ± 46.3		262.0 ± 106.6		237.2 ± 63.1		264.3 ± 79.6
		AA		248.9 ± 105.8		238.9 ± 41.9		227.0 ± 29.2		227.8 ± 34.4		247.3 ± 67.7		262.5 ± 89.2
92	VKORC1 rs9934438	GG	Erythrocytes, x10*12/l	4.72 ± 0.71		4.61 ± 0.30		4.89 ± 0.56
		GA		4.92 ± 0.45		4.50 ± 0.66		4.56 ± 0.54		4.87 ± 0.83		4.36 ± 0.44		4.29 ± 0.83
		AA		5.13 ± 0.64		4.40 ± 0.86		4.61 ± 0.50		5.15 ± 0.93		4.38 ± 1.26		4.09 ± 1.40
93	VKORC1 rs9934438	GG	Total cholesterol, mg/dL	153.5 ± 49.7		199.6 ± 63.7		173.3 ± 54.1
		GA		172.8 ± 48.0		195.5 ± 47.5		196.1 ± 35.0		172.6 ± 37.8		212.6 ± 79.3		221.8 ± 147.2
		AA		171.8 ± 57.9		169.7 ± 44.7		183.5 ± 133.2		203.8 ± 55.7		N/A		185.2 ± 9.59
94	VKORC1 rs9934438	GG	INR	1.18 ± 0.16		2.19 ± 0.68		1.98 ± 0.71
		GA		1.33 ± 0.58		2.09 ± 0.44		2.24 ± 0.39		1.46 ± 0.69		2.65 ± 0.92		2.56 ± 0.99
		AA		1.12 ± 0.18		2.46 ± 0.74		2.51 ± 0.62		1.15 ± 0.16		2.31 ± 0.45		2.55 ± 1.09
95	VKORC1 rs9934438	GG	Prothrombin time, sec	14.7 ± 1.47		25.1 ± 5.77		22.9 ± 6.99
		GA		16.5 ± 5.99		23.8 ± 3.94		26.1 ± 4.46		17.9 ± 7.29		27.6 ± 8.75		27.1 ± 8.07
		AA		14.2 ± 1.66		29.4 ± 11.4		36.3 ± 19.0		14.4 ± 1.36		24.8 ± 3.69		31.4 ± 13.4
96	VKORC1 rs9934438	GG	APTT,sec	37.7 ± 4.97		51.4 ± 10.9		45.0 ± 8.56
		GA		40.1 ± 7.60		53.1 ± 17.2		53.5 ± 6.87		42.9 ± 12.1		54.8 ± 12.5		51.4 ± 10.3
		AA		38.5 ± 7.28		56.7 ± 21.7		55.1 ± 11.4		39.5 ± 6.14		51.9 ± 14.6		58.4 ± 15.1
97	VKORC1 rs9934438	GG	LDH, U/l	295.1 ± 99.7		268.9 ± 73.1		286.3 ± 100.9
		GA		284.3 ± 167.4		284.5 ± 115.6		256.3 ± 59.2		253.7 ± 120.8		312.1 ± 134.2		255.0 ± 110.2
		AA		249.4 ± 120.7		266.4 ± 88.6		371.6 ± 230.1		323.5 ± 262.3		N/A		424.3 ± 220.6
98	VKORC1 rs9934438	GG	AST, U/l	30.4 ± 30.9		20.6 ± 4.10		17.2 ± 11.5
		GA		29.8 ± 24.7		20.8 ± 5.02		21.0 ± 4.77		28.8 ± 11.9		26.4 ± 15.2		21.1 ± 7.00
		AA		25.2 ± 11.3		18.1 ± 6.33		23.3 ± 9.48		39.9 ± 37.4		55.8 ± 63.4		67.1 ± 99.8
99	VKORC1 rs9934438	GG	ALT, U/l	39.0 ± 47.5		17.3 ± 11.2		16.5 ± 19.3
		GA		32.1 ± 22.3		18.9 ± 8.94		19.1 ± 8.90		29.9 ± 17.8		19.4 ± 11.3		15.3 ± 4.31
		AA		30.1 ± 17.4		16.0 ± 8.39		16.9 ± 10.5		36.8 ± 34.5		81.5 ± 116.3		91.9 ± 158.4
100	VKORC1 rs9934438	GG	Total bilirubin, mg/dl	1.63 ± 1.79		0.92 ± 0.69	0.05*	2.49 ± 3.26	0.03*
		GA		0.99 ± 0.72		0.47 ± 0.33		0.44 ± 0.28		0.97 ± 0.62		0.97 ± 0.69		0.82 ± 0.84
		AA		1.49 ± 1.94		0.79 ± 0.47		1.05 ± 0.71		6.21 ± 7.40		3.41 ± 4.24		0.98 ± 0.37
101	VKORC1 rs9934438	GG	BUN, mg/dl	20.1 ± 9.36		16.4 ± 6.87		16.1 ± 3.03
		GA		24.7 ± 15.2		16.8 ± 9.93		20.7 ± 9.27		22.1 ± 12.4		19.8 ± 10.1		18.1 ± 10.2
		AA		21.7 ± 11.4		19.9 ± 13.8		22.4 ± 11.0		26.1 ± 14.4		14.7 ± 10.9		26.6 ± 16.1
102	VKORC1 rs9934438	GG	Creatinine, mg/dl	7.78 ± 25.4		1.04 ± 0.23		1.05 ± 0.35
		GA		1.09 ± 0.37		0.93 ± 0.31		1.09 ± 0.26		1.02 ± 0.55		0.77 ± 0.38		1.04 ± 0.55
		AA		0.99 ± 0.19		0.89 ± 0.25		0.98 ± 0.16		1.12 ± 0.50		1.93 ± 0.85		1.37 ± 0.15
103	VKORC1 rs9934438	GG	Uric acid, μmol/l	448.7 ± 135.6		366.2 ± 70.2	0.02*	N/A
		GA		444.9 ± 101.7		418.7 ± 105.0		369.0 ± 52.8		466.6 ± 128.3		335.7 ± 67.4		393.3 ± 92.1
		AA		463.5 ± 139.4		313.5 ± 42.9		424.0 ± 29.7		371.3 ± 174.4		N/A		389.5 ± 3.54
104	VKORC1 rs9934438	GG	Sodium, mmol/l	137.0 ± 4.45		137.2 ± 2.62		139.6 ± 4.56
		GA		136.0 ± 4.76		138.7 ± 1.96		137.7 ± 2.95		137.1 ± 3.63		138.9 ± 3.51		138.9 ± 3.94
		AA		137.9 ± 3.86		136.7 ± 3.53		138.3 ± 3.25		138.7 ± 3.08		134.3 ± 3.06		141.0 ± 1.41
105	VKORC1 rs9934438	GG	Potassium, mmol/l	4.66 ± 0.37		4.58 ± 0.56		4.56 ± 0.46							0.023*
		GA		4.38 ± 0.53		4.19 ± 0.59		4.21 ± 0.38		4.58 ± 0.49		4.47 ± 0.37		4.25 ± 0.33
		AA		4.42 ± 0.55		4.40 ± 0.43		4.31 ± 0.34		4.22 ± 0.43		4.80 ± 0.35		4.73 ± 0.29
106	VKORC1 rs9934438	GG	N-terminal proBNP, pg/ml	7938.7 ± 7543.7	0.003*	1901.3 ± 1975.1		1754.0 ± 2533.1
		GA		5659.0 ± 4851.1		1089.8 ± 1291.3		1125.8 ± 834.8		3563.4 ± 2686.6		1776.6 ± 1471.8		1815.9 ± 1917.4
		AA		2417.2 ± 2440.4		1154.8 ± 903.4		1048.3 ± 777.0		4910.2 ± 1957.5		2105.0 ± 1598.1		1255.2 ± 666.2
107	VKORC1 rs9934438	GG	Albumin, g/dl	3.89 ± 0.37		4.29 ± 0.24		N/A
		GA		4.05 ± 0.43		4.29 ± 0.15		4.25 ± 0.34		3.92 ± 0.41		4.25 ± 0.37		3.82 ± 0.99
		AA		4.14 ± 0.46		4.12 ± 0.51		4.02 ± 0.36		4.00 ± 0.27		N/A		4.15 ± 0.03
108	VKORC1 rs9934438	GG	Total protein, g/dl	6.91 ± 0.67	0.03*	7.18 ± 0.92		7.51 ± 0.59
		GA		6.38 ± 1.48		7.15 ± 0.50		7.16 ± 0.66		6.66 ± 1.74		7.35 ± 1.01		7.07 ± 0.61
		AA		7.13 ± 0.69		7.12 ± 0.78		7.21 ± 0.68		7.27 ± 0.69		7.27 ± 0.44		7.62 ± 0.57
109	VKORC1 rs9934438	GG	CRP, mg/dL	1.84 ± 3.28		0.79 ± 0.88		1.23 ± 1.61			0.048*
		GA		2.04 ± 2.76		1.13 ± 1.43		1.68 ± 2.58		2.25 ± 2.41		1.63 ± 2.74		2.43 ± 2.90
		AA		0.69 ± 0.98		0.46 ± 0.31		0.46 ± 0.38		0.21 ± 0.14		N/A		0.93 ± 0.68
110	VKORC1 rs9934438	GG	LVEF, %	21.3 ± 4.89		29.3 ± 2.06		24.9 ± 5.11
		GA		22.1 ± 4.45		23.1 ± 5.72		28.3 ± 6.55		21.3 ± 5.69		28.6 ± 6.73		29.8 ± 9.68
		AA		22.0 ± 5.48		27.7 ± 7.34		27.3 ± 0.58		23.6 ± 8.52		N/A		23.0 ± 1.41
111	VKORC1 rs9934438	GG	LVEDV, mm	71.8 ± 12.5		64.6 ± 8.03		57.7 ± 12.0
		GA		71.1 ± 7.44		64.1 ± 7.29		65.7 ± 11.8		71.2 ± 6.35		61.8 ± 10.6		61.0 ± 9.47
		AA		68.5 ± 8.56		64.4 ± 5.94		63.1 ± 5.55		68.5 ± 5.54		N/A		63.7 ± 6.35
112	VKORC1 rs9934438	GG	LVESV, mm	65.7 ± 8.18		58.0 ± 13.4		52.7 ± 7.51
		GA		62.7 ± 8.19		57.4 ± 8.64		61.2 ± 8.52		63.9 ± 8.15		54.8 ± 10.8		54.2 ± 10.8
		AA		61.0 ± 8.19		53.2 ± 7.88		54.0 ± 6.11		89.2 ± 63.7		N/A		54.7 ± 9.29
113	VKORC1 rs9923231	CC	Fibrinogen, g/l	3.58 ± 0.94		3.53 ± 0.51		3.15 ± 0.36
		CT		3.48 ± 0.72		3.63 ± 0.85		3.82 ± 1.12		4.11 ± 1.25		3.87 ± 1.09		3.58 ± 0.72
		TT		3.36 ± 0.75		3.93 ± 1.10		3.00 ± 0.86		3.41 ± 0.45		3.54 ± 0.57		3.97 ± 1.34
114	VKORC1 rs9923231	CC	D - Dimer, mcg/ml	1.24 ± 1.32		2.49 ± 1.67		0.54 ± 0.23				N/A
		CT		1.10 ± 1.83		1.29 ± 0.49		0.83 ± 0.76		1.16 ± 0.94		N/A		0.77 ± 0.41
		TT		0.98 ± 1.71		1.14 ± 0.63		1.00 ± 0.71		N/A		N/A		1.15 ± 0.12
115	VKORC1 rs9923231	CC	Hemoglobin, g/l	134.1 ± 16.2		135.2 ± 11.7		128.4 ± 24.8
		CT		141.5 ± 20.1		131.3 ± 16.6		130.5 ± 19.5		135.6 ± 24.1		121.3 ± 26.3		122.7 ± 21.3
		TT		140.2 ± 17.1		124.4 ± 17.3		117.5 ± 17.5		137.2 ± 20.0		117.3 ± 8.96		117.5 ± 45.0
116	VKORC1 rs9923231	CC	Hematocrit, %	40.6 ± 4.97		40.0 ± 3.92		38.0 ± 7.12
		CT		41.3 ± 7.20		37.9 ± 5.19		38.9 ± 5.56		40.3 ± 7.37		34.7 ± 6.82		36.0 ± 6.84
		TT		41.3 ± 7.14		37.4 ± 5.15		35.3 ± 4.16		42.3 ± 5.73		36.7 ± 7.02		35.8 ± 12.7
117	VKORC1 rs9923231	CC	Leukocytes, x10*9/l	6.42 ± 2.00		6.38 ± 1.36	0.05*	6.28 ± 1.74
		CT		6.53 ± 1.12		6.91 ± 1.31		6.72 ± 1.12		6.41 ± 1.43		6.51 ± 1.54		7.00 ± 2.30
		TT		6.46 ± 1.44		7.97 ± 2.21		7.06 ± 1.27		6.69 ± 2.07		7.40 ± 0.75		8.03 ± 2.80
118	VKORC1 rs9923231	CC	Lymphocytes, %	25.2 ± 6.15	0.001*	27.3 ± 6.36		22.4 ± 8.62
		CT		24.2 ± 7.11		27.8 ± 8.71		23.5 ± 7.01		26.2 ± 9.14		20.3 ± 8.46		26.1 ± 13.7
		TT		32.6 ± 10.7		23.7 ± 9.95		19.6 ± 3.86		23.8 ± 7.31		26.7 ± 6.03		21.0 ± 4.24
119	VKORC1 rs9923231	CC	Platelets, x10*9/l	285.1 ± 115.7	0.05*	227.3 ± 24.6		241.8 ± 47.3
		CT		216.2 ± 29.4		236.8 ± 38.8		219.4 ± 44.8		262.0 ± 106.6		237.2 ± 63.1		264.3 ± 79.6
		TT		252.4 ± 108.8		241.1 ± 41.2		229.5 ± 29.5		227.8 ± 34.4		247.3 ± 67.7		262.5 ± 89.2
120	VKORC1 rs9923231	CC	Erythrocytes, x10*12/l	4.72 ± 0.71		4.61 ± 0.30		4.89 ± 0.56
		CT		4.92 ± 0.45		4.50 ± 0.66		4.56 ± 0.54		4.87 ± 0.83		4.36 ± 0.44		4.29 ± 0.83
		TT		5.13 ± 0.64		4.40 ± 0.86		4.61 ± 0.50		5.15 ± 0.93		4.38 ± 1.26		4.09 ± 1.40
121	VKORC1 rs9923231	CC	Total cholesterol, mg/dL	153.5 ± 49.7		199.6 ± 63.7		173.3 ± 54.1
		CT		171.6 ± 46.6		192.6 ± 45.4		190.5 ± 39.0		172.6 ± 37.8		212.6 ± 79.3		221.8 ± 147.2
		TT		172.9 ± 59.7		169.4 ± 47.5		190.9 ± 140.4		203.8 ± 55.7		N/A		185.2 ± 9.59
122	VKORC1 rs9923231	CC	INR	1.18 ± 0.16		2.19 ± 0.68		1.98 ± 0.71
		CT		1.32 ± 0.56		2.17 ± 0.53		2.22 ± 0.38		1.46 ± 0.69		2.65 ± 0.92		2.56 ± 0.99
		TT		1.12 ± 0.19		2.41 ± 0.74		2.56 ± 0.63		1.15 ± 0.16		2.31 ± 0.45		2.55 ± 1.09
123	VKORC1 rs9923231	CC	Prothrombin time, sec	14.7 ± 1.47		25.1 ± 5.77		22.9 ± 6.99	0.03*
		CT		16.4 ± 5.80		25.0 ± 5.85		25.9 ± 4.39		17.9 ± 7.29		27.6 ± 8.75		27.1 ± 8.07
		TT		14.1 ± 1.71		28.9 ± 11.5		37.7 ± 19.4		14.4 ± 1.36		24.8 ± 3.69		31.4 ± 13.4
124	VKORC1 rs9923231	CC	APTT, sec	37.7 ± 4.97		51.4 ± 10.9		45.0 ± 8.56
		CT		39.9 ± 7.37		53.1 ± 16.6		53.5 ± 6.87		42.9 ± 12.1		54.8 ± 12.5		51.4 ± 10.3
		TT		38.6 ± 7.53		56.9 ± 22.5		55.1 ± 11.4		39.5 ± 6.14		51.9 ± 14.6		58.4 ± 15.1
125	VKORC1 rs9923231	CC	LDH, U/l	295.1 ± 99.7		268.9 ± 73.1		286.3 ± 100.9
		CT		276.7 ± 161.6		275.9 ± 109.5		256.3 ± 59.2		253.7 ± 120.8		312.1 ± 134.2		255.0 ± 110.2
		TT		254.2 ± 124.9		274.0 ± 93.7		371.6 ± 230.1		323.5 ± 262.3		N/A		424.3 ± 220.6
126	VKORC1 rs9923231	CC	AST, U/l	30.4 ± 30.9		20.6 ± 4.10		17.2 ± 11.5
		CT		29.0 ± 23.9		20.7 ± 4.91		20.5 ± 5.05		28.8 ± 11.9		26.4 ± 15.2		21.1 ± 7.00
		TT		25.6 ± 11.5		17.8 ± 6.54		24.3 ± 9.33		39.9 ± 37.4		55.8 ± 63.4		67.1 ± 99.8
127	VKORC1 rs9923231	CC	ALT, U/l	39.0 ± 47.5		17.3 ± 11.2		16.5 ± 19.3
		CT		31.3 ± 21.7		18.7 ± 8.64		18.6 ± 8.80		29.9 ± 17.8		19.4 ± 11.3		15.3 ± 4.31
		TT		30.8 ± 17.8		15.8 ± 8.66		17.4 ± 10.9		36.8 ± 34.5		81.5 ± 116.3		91.9 ± 158.4
128	VKORC1 rs9923231	CC	Total bilirubin, mg/dl	1.63 ± 1.79		0.92 ± 0.69	0.09*	2.49 ± 3.26	0.03*
		CT		0.99 ± 0.70		0.51 ± 0.33		0.47 ± 0.29		0.97 ± 0.62		0.97 ± 0.69		0.82 ± 0.84
		TT		1.53 ± 2.00		0.78 ± 0.50		1.07 ± 0.75		6.21 ± 7.40		3.41 ± 4.24		0.98 ± 0.37
129	VKORC1 rs9923231	CC	BUN, mg/dl	20.1 ± 9.36		16.4 ± 6.87		16.1 ± 3.03
		CT		25.1 ± 15.0		16.8 ± 9.41		20.7 ± 9.27		22.1 ± 12.4		19.8 ± 10.1		18.1 ± 10.2
		TT		21.2 ± 11.2		20.3 ± 14.5		22.4 ± 11.0		26.1 ± 14.4		14.7 ± 10.9		26.6 ± 16.1
130	VKORC1 rs9923231	CC	Creatinine, mg/dl	7.78 ± 25.4		1.04 ± 0.23		1.05 ± 0.35
		CT		1.09 ± 0.35		0.95 ± 0.31		1.08 ± 0.25		1.02 ± 0.55		0.77 ± 0.38		1.04 ± 0.55
		TT		0.99 ± 0.20		0.86 ± 0.24		0.98 ± 0.17		1.12 ± 0.50		1.93 ± 0.85		1.37 ± 0.15
131	VKORC1 rs9923231	CC	Uric acid, μmol/l	448.7 ± 135.6		366.2 ± 70.2		N/A
		CT		444.8 ± 99.3		398.5 ± 104.8		369.0 ± 52.8		466.6 ± 128.3		335.7 ± 67.4		393.3 ± 92.1
		TT		465.5 ± 144.4		315.0 ± 46.3		424.0 ± 29.7		371.3 ± 174.4		N/A		389.5 ± 3.54
132	VKORC1 rs9923231	CC	Sodium, mmol/l	137.0 ± 4.45		137.2 ± 2.62		139.6 ± 4.56
		CT		136.2 ± 4.77		138.6 ± 2.23		137.9 ± 2.97		137.1 ± 3.63		138.9 ± 3.51		138.9 ± 3.94
		TT		137.8 ± 3.84		136.6 ± 3.52		138.0 ± 3.30		138.7 ± 3.08		134.3 ± 3.06		141.0 ± 1.41
133	VKORC1 rs9923231	CC	Potassium, mmol/l	4.66 ± 0.37		4.58 ± 0.56		4.56 ± 0.46
		CT		4.39 ± 0.53		4.24 ± 0.61		4.20 ± 0.37		4.58 ± 0.49		4.47 ± 0.37		4.25 ± 0.33
		TT		4.41 ± 0.56		4.37 ± 0.38		4.33 ± 0.35		4.22 ± 0.43		4.80 ± 0.35		4.73 ± 0.29
134	VKORC1 rs9923231	CC	N-terminal proBNP, pg/ml	7938.7 ± 7543.7	0.008*	1901.3 ± 1975.1		1754.0 ± 2533.1
		CT		5293.0 ± 4844.1		1018.0 ± 1228.7		1048.7 ± 846.2		3563.4 ± 2686.6		1776.6 ± 1471.8		1815.9 ± 1917.4
		TT		2558.9 ± 2489.3		1251.3 ± 921.6		1151.0 ± 748.8		4910.2 ± 1957.5		2105.0 ± 1598.1		1255.2 ± 666.2
135	VKORC1 rs9923231	CC	Albumin, g/dl	3.89 ± 0.37		4.29 ± 0.24		N/A
		CT		4.10 ± 0.44		4.32 ± 0.17		4.26 ± 0.32		3.92 ± 0.41		4.25 ± 0.37		3.82 ± 0.99
		TT		4.09 ± 0.46		4.05 ± 0.54		3.98 ± 0.37		4.00 ± 0.27		N/A		4.15 ± 0.03
136	VKORC1 rs9923231	CC	Total protein, g/dl	6.91 ± 0.67		7.18 ± 0.92		7.51 ± 0.59
		CT		6.47 ± 1.46		7.21 ± 0.49		7.19 ± 0.64		6.66 ± 1.74		7.35 ± 1.01		7.07 ± 0.61
		TT		7.09 ± 0.70		7.07 ± 0.80		7.17 ± 0.70		7.27 ± 0.69		7.27 ± 0.44		7.62 ± 0.57
137	VKORC1 rs9923231	CC	CRP, mg/dL	1.84 ± 3.28		0.79 ± 0.88		1.23 ± 1.61			0.048*
		CT		1.90 ± 2.67		1.01 ± 1.35		1.56 ± 2.51		2.25 ± 2.41		1.63 ± 2.74		2.43 ± 2.90
		TT		0.71 ± 1.01		0.49 ± 0.33		0.50 ± 0.38		0.21 ± 0.14		N/A		0.93 ± 0.68
138	VKORC1 rs9923231	CC	LVEF, %	21.3 ± 4.89		29.3 ± 2.06		24.9 ± 5.11
		CT		21.9 ± 4.37		23.9 ± 5.49		28.2 ± 5.67		21.3 ± 5.69		28.6 ± 6.73		29.8 ± 9.68
		TT		22.3 ± 5.61		27.7 ± 7.73		N/A		23.6 ± 8.52		N/A		23.0 ± 1.41
139	VKORC1 rs9923231	CC	LVEDV, mm	71.8 ± 12.5		64.6 ± 8.03		57.7 ± 12.0
		CT		70.8 ± 7.49		65.0 ± 7.06		65.2 ± 11.4		71.2 ± 6.35		61.8 ± 10.6		61.0 ± 9.47
		TT		68.6 ± 8.65		63.5 ± 5.87		63.7 ± 5.89		68.5 ± 5.54		N/A		63.7 ± 6.35
140	VKORC1 rs9923231	CC	LVESV, mm	65.7 ± 8.18		58.0 ± 13.4		52.7 ± 7.51
		CT		62.4 ± 8.79		57.1 ± 8.48		60.5 ± 8.37		63.9 ± 8.15		54.8 ± 10.8		54.2 ± 10.8
		TT		61.1 ± 7.61		52.8 ± 7.87		54.0 ± 6.69		89.2 ± 63.7		N/A		54.7 ± 9.29
	Continues variables are presented, mean ± SD, The p value (p<0,05) number with statistical significance is labeled with asterisk (*) in bold, Group 1 - without complications; Group 2 - with complications; Abbreviations: HCT, Hematocrit; APTT, activated partial thromboplastin time; LDH, lactate dehydrogenase; AST, aspartate aminotransferase; ALT, alanine aminotransferase; BUN, blood urea nitrogen;…

## Sheet: S9
	Supplementary Table 9. Warfarin dosage between genotype polymorphisms of VKORC1 gene
	SNP of VKORC1 gene	HF patients, n=98	wild type	heterozygote	mutant	p-Value
1	rs8050894	Warfarin dose mg/day	3.02 ± 1.15	3.39 ± 1.14	2.37 ± 0.90	0.013*
2	rs9934438	Warfarin dose mg/day	3.88 ± 1.25	3.16 ± 1.15	2.44 ± 0.81	0.00005*
3	rs9923231	Warfarin dose mg/day	3.88 ± 1.25	3.17 ± 1.14	2.39 ± 0.76	0.00002*
	The p value (p<0.05) numbers with statistical significance are labeled with asterisk (*) in bold.

## Sheet: Fig S1
Supplementary Figure 1. The illustration of MDR fit with three-way split on LVAD dataset with 98 individuals at 21 SNPs, where k = 4. SNP 10 is polymorphism rs5918 in ITGB3 gene; SNP 11 is polymorphism rs2108622 in CYP4F2 gene; SNP12 is polymorphism rs1801133 in MTHFR*1 gene; SNP21 is polymorphism rs1800790 in FGB gene;
